# Supplementary material for: Bis[μ-4-hydr­oxy-N′-(4-meth­oxy-2-oxido­benzyl­idene)benzohydrazidato]bis­[pyridine­copper(II)]
Source: Acta Crystallogr Sect E Struct Rep Online. 2010 Mar 31;66(Pt 4):m470. doi: 10.1107/S1600536810011323 (PMC2984003; doi:10.1107/S1600536810011323)
Supplement: Supplementary file 1 [file e-66-0m470-sup1.cif]

##############################################################################
###                                                                        ###
###        Electronic paper (Acta Crystallographica Section E)             ###
###                                                                        ###
##############################################################################
#                                                                            #
# This CIF contains the data in a paper accepted for publication in Acta     #
# Crystallographica Section E. It conforms to the requirements of Notes      #
# for Authors for Section E, and has been peer reviewed under the auspices   #
# of the IUCr Commission on Journals.                                        #
#                                                                            #
# Full details of the Crystallographic Information File format               #
# are given in the paper "The Crystallographic Information File (CIF):       #
# a New Standard Archive File for Crystallography" by S. R. Hall, F. H.      #
# Allen and I. D. Brown [Acta Cryst. (1991), A47, 655-685].                  #
#                                                                            #
# The current version of the core CIF dictionary is obtainable from          #
# ftp://ftp.iucr.org/pub/cif_core.dic. The current version number is 2.4.    #
#                                                                            #
# Software is freely available for graphical display of the structure(s) in  #
# this CIF.  For information consult the CIF home page http://www.iucr.org/  #
# cif/home.html                                                              #
#                                                                            #
# This file may be used for bona fide research purposes within the           #
# scientific community so long as proper attribution is given to the journal # 
# article from which it was obtained.                                        #
#                                                                            #
##############################################################################
                                             
data_I
_audit_creation_method     SHELXL-97
_chemical_name_systematic
;
Bis[\m-4-hydroxy-<i>N</i>'-(4-methoxy-2-
oxidobenzylidene)benzohydrazidato]bis[pyridinecopper(II)]
;
_chemical_name_common     ?
_chemical_formula_moiety     'C40 H34 Cu2 N6 O8'
_chemical_formula_sum     'C40 H34 Cu2 N6 O8'
_chemical_formula_iupac     '[Cu2 (C15 H12 N2 O4)2 (C6 H5 N)2]'
_chemical_formula_weight     853.83
_chemical_melting_point     ?
_symmetry_cell_setting     Monoclinic
_symmetry_space_group_name_H-M     'P 21/n'
_symmetry_space_group_name_Hall     '-P 2yn'
loop_
    _symmetry_equiv_pos_as_xyz
    'x, y, z'
    '-x+1/2, y+1/2, -z+1/2'
    '-x, -y, -z'
    'x-1/2, -y-1/2, z-1/2'
_cell_length_a     13.3666(3)
_cell_length_b     7.9402(2)
_cell_length_c     16.7229(3)
_cell_angle_alpha     90.00
_cell_angle_beta     94.7750(10)
_cell_angle_gamma     90.00
_cell_volume     1768.70(7)
_cell_formula_units_Z     2
_cell_measurement_reflns_used     4307
_cell_measurement_theta_min     2.84
_cell_measurement_theta_max     30.18
_cell_measurement_temperature     100(2)
_exptl_crystal_description     lath
_exptl_crystal_colour     'pale green'
_exptl_crystal_size_max     0.26
_exptl_crystal_size_mid     0.12
_exptl_crystal_size_min     0.01
_exptl_crystal_density_diffrn     1.603
_exptl_crystal_density_meas     ?
_exptl_crystal_density_method     'not measured'
_exptl_crystal_F_000     876
_exptl_absorpt_coefficient_mu     1.269
_exptl_absorpt_correction_type     multi-scan
_exptl_absorpt_process_details     '(SADABS; Sheldrick, 1996)'
_exptl_absorpt_correction_T_min     0.7339
_exptl_absorpt_correction_T_max     0.9912
_exptl_special_details
;
;
_diffrn_ambient_temperature     100(2)
_diffrn_radiation_type     MoK\a
_diffrn_radiation_wavelength     0.71073
_diffrn_radiation_source     'fine-focus sealed tube'
_diffrn_radiation_monochromator     graphite
_diffrn_measurement_device_type     'Bruker SMART APEXII'
_diffrn_measurement_method     '\f and \w'
_diffrn_detector_area_resol_mean     ?
_diffrn_reflns_number     10121
_diffrn_reflns_av_R_equivalents     0.0208
_diffrn_reflns_av_sigmaI/netI     0.0264
_diffrn_reflns_theta_min     2.04
_diffrn_reflns_theta_max     27.50
_diffrn_reflns_theta_full     27.50
_diffrn_measured_fraction_theta_max     0.991
_diffrn_measured_fraction_theta_full     0.991
_diffrn_reflns_limit_h_min     -17
_diffrn_reflns_limit_h_max     17
_diffrn_reflns_limit_k_min     -7
_diffrn_reflns_limit_k_max     10
_diffrn_reflns_limit_l_min     -21
_diffrn_reflns_limit_l_max     21
_diffrn_standards_number     ?
_diffrn_standards_interval_count     ?
_diffrn_standards_interval_time     ?
_diffrn_standards_decay_%     ?
_refine_special_details
;
Refinement of <i>F</i>\^2\^ against ALL reflections. The weighted
<i>R</i>-factor wR and goodness of fit <i>S</i> are based on <i>F</i>\^2\^,
conventional <i>R</i>-factors <i>R</i> are based on <i>F</i>, with <i>F</i>
set to zero for negative <i>F</i>\^2\^. The threshold expression of
<i>F</i>\^2\^ > \s(<i>F</i>\^2\^) is used only for calculating
<i>R</i>-factors(gt) etc. and is not relevant to the choice of reflections for
refinement. <i>R</i>-factors based on <i>F</i>\^2\^ are statistically about
twice as large as those based on <i>F</i>, and <i>R</i>- factors based on ALL
data will be even larger.
;
_reflns_number_total     4035
_reflns_number_gt     3473
_reflns_threshold_expression     I>2\s(I)
_refine_ls_structure_factor_coef     Fsqd
_refine_ls_matrix_type     full
_refine_ls_R_factor_all     0.0381
_refine_ls_R_factor_gt     0.0295
_refine_ls_wR_factor_gt     0.0708
_refine_ls_wR_factor_ref     0.0750
_refine_ls_goodness_of_fit_ref     1.010
_refine_ls_restrained_S_all     1.010
_refine_ls_number_reflns     4035
_refine_ls_number_parameters     257
_refine_ls_number_restraints     1
_refine_ls_hydrogen_treatment     mixed
_refine_ls_weighting_scheme     calc
_refine_ls_weighting_details
         'calc w=1/[\s^2^(Fo^2^)+(0.0332P)^2^+1.6174P] where P=(Fo^2^+2Fc^2^)/3'
_atom_sites_solution_hydrogens     geom
_atom_sites_solution_primary     direct
_atom_sites_solution_secondary     difmap
_refine_ls_shift/su_max     0.001
_refine_ls_shift/su_mean     0.000
_refine_diff_density_max     0.409
_refine_diff_density_min     -0.260
_refine_ls_extinction_method     none
_refine_ls_extinction_coef     ?
loop_
    _atom_type_symbol
    _atom_type_description
    _atom_type_scat_dispersion_real
    _atom_type_scat_dispersion_imag
    _atom_type_scat_source
    'C' 'C' 0.0033 0.0016
                         'International Tables Vol C Tables 4.2.6.8 and 6.1.1.4'
    'H' 'H' 0.0000 0.0000
                         'International Tables Vol C Tables 4.2.6.8 and 6.1.1.4'
    'N' 'N' 0.0061 0.0033
                         'International Tables Vol C Tables 4.2.6.8 and 6.1.1.4'
    'O' 'O' 0.0106 0.0060
                         'International Tables Vol C Tables 4.2.6.8 and 6.1.1.4'
    'Cu' 'Cu' 0.3201 1.2651
                         'International Tables Vol C Tables 4.2.6.8 and 6.1.1.4'
_computing_data_collection     'APEX2 (Bruker, 2007)'
_computing_cell_refinement     'SAINT (Bruker, 2007)'
_computing_data_reduction     'SAINT (Bruker, 2007)'
_computing_structure_solution     'SHELXS97 (Sheldrick, 2008)'
_computing_structure_refinement     'SHELXL97 (Sheldrick, 2008)'
_computing_molecular_graphics     'X-SEED (Barbour, 2001)'
_computing_publication_material     'publCIF (Westrip, 2010)'
loop_
    _atom_site_type_symbol
    _atom_site_label
    _atom_site_fract_x
    _atom_site_fract_y
    _atom_site_fract_z
    _atom_site_U_iso_or_equiv
    _atom_site_adp_type
    _atom_site_calc_flag
    _atom_site_refinement_flags
    _atom_site_occupancy
    _atom_site_disorder_assembly
    _atom_site_disorder_group
    Cu Cu1 0.511594(16) 0.77247(3) -0.003528(13) 0.01666(8) Uani d . 1 . .
    O O1 0.36136(10) 1.26026(19) 0.39906(8) 0.0223(3) Uani d D 1 . .
    H H1 0.3017(9) 1.277(3) 0.4068(15) 0.033 Uiso d D 1 . .
    O O2 0.49690(10) 0.92300(18) 0.08564(8) 0.0189(3) Uani d . 1 . .
    O O3 0.51275(10) 0.62681(19) -0.09181(8) 0.0231(3) Uani d . 1 . .
    O O4 0.39119(10) 0.28970(18) -0.31267(8) 0.0226(3) Uani d . 1 . .
    N N1 0.33448(12) 0.8237(2) 0.07305(9) 0.0165(3) Uani d . 1 . .
    N N2 0.37010(11) 0.74438(19) 0.00604(9) 0.0159(3) Uani d . 1 . .
    N N3 0.66146(12) 0.7893(2) 0.00376(9) 0.0169(3) Uani d . 1 . .
    C C1 0.36838(14) 1.1762(2) 0.32891(11) 0.0178(4) Uani d . 1 . .
    C C2 0.28481(14) 1.1087(2) 0.28451(11) 0.0191(4) Uani d . 1 . .
    H H2 0.2200 1.1206 0.3032 0.023 Uiso calc R 1 . .
    C C3 0.29600(14) 1.0246(2) 0.21334(11) 0.0178(4) Uani d . 1 . .
    H H3 0.2385 0.9800 0.1834 0.021 Uiso calc R 1 . .
    C C4 0.39081(14) 1.0044(2) 0.18485(11) 0.0166(4) Uani d . 1 . .
    C C5 0.47366(14) 1.0747(3) 0.22963(11) 0.0207(4) Uani d . 1 . .
    H H5 0.5385 1.0642 0.2108 0.025 Uiso calc R 1 . .
    C C6 0.46282(14) 1.1589(3) 0.30079(11) 0.0213(4) Uani d . 1 . .
    H H6 0.5200 1.2051 0.3305 0.026 Uiso calc R 1 . .
    C C7 0.40775(14) 0.9119(2) 0.11040(10) 0.0165(4) Uani d . 1 . .
    C C8 0.30712(14) 0.6628(2) -0.04221(11) 0.0171(4) Uani d . 1 . .
    H H8 0.2384 0.6637 -0.0316 0.021 Uiso calc R 1 . .
    C C9 0.33470(14) 0.5707(2) -0.11095(11) 0.0168(4) Uani d . 1 . .
    C C10 0.25867(14) 0.4850(2) -0.15879(11) 0.0192(4) Uani d . 1 . .
    H H10 0.1914 0.4927 -0.1448 0.023 Uiso calc R 1 . .
    C C11 0.27833(14) 0.3915(3) -0.22433(11) 0.0206(4) Uani d . 1 . .
    H H11 0.2258 0.3346 -0.2552 0.025 Uiso calc R 1 . .
    C C12 0.37823(14) 0.3815(2) -0.24505(11) 0.0188(4) Uani d . 1 . .
    C C13 0.45461(14) 0.4615(3) -0.20009(11) 0.0197(4) Uani d . 1 . .
    H H13 0.5214 0.4524 -0.2151 0.024 Uiso calc R 1 . .
    C C14 0.43541(14) 0.5572(2) -0.13177(11) 0.0182(4) Uani d . 1 . .
    C C15 0.48858(15) 0.2908(3) -0.34204(12) 0.0251(4) Uani d . 1 . .
    H H15A 0.5092 0.4073 -0.3509 0.038 Uiso calc R 1 . .
    H H15B 0.4865 0.2286 -0.3928 0.038 Uiso calc R 1 . .
    H H15C 0.5368 0.2373 -0.3026 0.038 Uiso calc R 1 . .
    C C16 0.71550(15) 0.7054(3) -0.04781(11) 0.0201(4) Uani d . 1 . .
    H H16 0.6810 0.6402 -0.0890 0.024 Uiso calc R 1 . .
    C C17 0.81867(15) 0.7103(3) -0.04325(12) 0.0239(4) Uani d . 1 . .
    H H17 0.8543 0.6481 -0.0803 0.029 Uiso calc R 1 . .
    C C18 0.87010(15) 0.8063(3) 0.01561(12) 0.0249(4) Uani d . 1 . .
    H H18 0.9413 0.8124 0.0196 0.030 Uiso calc R 1 . .
    C C19 0.81467(15) 0.8934(3) 0.06856(12) 0.0249(4) Uani d . 1 . .
    H H19 0.8475 0.9612 0.1095 0.030 Uiso calc R 1 . .
    C C20 0.71148(15) 0.8808(3) 0.06130(11) 0.0207(4) Uani d . 1 . .
    H H20 0.6744 0.9394 0.0986 0.025 Uiso calc R 1 . .
loop_
    _atom_site_aniso_label
    _atom_site_aniso_U_11
    _atom_site_aniso_U_22
    _atom_site_aniso_U_33
    _atom_site_aniso_U_12
    _atom_site_aniso_U_13
    _atom_site_aniso_U_23
    Cu1 0.01512(12) 0.01935(13) 0.01608(12) 0.00010(9) 0.00468(8) -0.00223(9)
    O1 0.0198(7) 0.0291(8) 0.0184(7) 0.0027(6) 0.0046(5) -0.0057(6)
    O2 0.0171(6) 0.0236(7) 0.0171(6) -0.0008(6) 0.0066(5) -0.0034(6)
    O3 0.0162(6) 0.0304(8) 0.0231(7) -0.0017(6) 0.0048(5) -0.0092(6)
    O4 0.0235(7) 0.0255(8) 0.0196(7) -0.0019(6) 0.0061(5) -0.0054(6)
    N1 0.0192(7) 0.0173(8) 0.0139(7) 0.0010(6) 0.0069(6) 0.0004(6)
    N2 0.0175(7) 0.0155(8) 0.0154(7) 0.0010(6) 0.0063(6) 0.0004(6)
    N3 0.0175(7) 0.0172(8) 0.0162(7) 0.0013(6) 0.0031(6) 0.0023(6)
    C1 0.0223(9) 0.0170(9) 0.0147(8) 0.0032(7) 0.0045(7) 0.0009(7)
    C2 0.0159(9) 0.0220(10) 0.0204(9) 0.0018(7) 0.0068(7) -0.0001(8)
    C3 0.0176(9) 0.0166(10) 0.0195(9) -0.0011(7) 0.0029(7) -0.0005(7)
    C4 0.0194(9) 0.0156(9) 0.0154(8) 0.0015(7) 0.0041(7) 0.0024(7)
    C5 0.0169(9) 0.0262(11) 0.0196(9) 0.0003(8) 0.0051(7) 0.0005(8)
    C6 0.0175(9) 0.0262(11) 0.0202(9) -0.0003(8) 0.0015(7) -0.0016(8)
    C7 0.0196(9) 0.0158(10) 0.0147(8) 0.0019(7) 0.0055(7) 0.0043(7)
    C8 0.0176(9) 0.0153(9) 0.0192(9) -0.0003(7) 0.0064(7) 0.0034(7)
    C9 0.0201(9) 0.0141(9) 0.0165(8) -0.0002(7) 0.0038(7) 0.0018(7)
    C10 0.0167(9) 0.0196(10) 0.0219(9) -0.0007(7) 0.0059(7) 0.0022(8)
    C11 0.0202(9) 0.0212(10) 0.0202(9) -0.0032(8) 0.0015(7) -0.0002(8)
    C12 0.0248(10) 0.0155(9) 0.0166(9) 0.0006(7) 0.0054(7) 0.0010(7)
    C13 0.0169(9) 0.0217(10) 0.0213(9) 0.0006(7) 0.0058(7) -0.0014(8)
    C14 0.0204(9) 0.0164(9) 0.0182(9) 0.0001(7) 0.0042(7) 0.0013(7)
    C15 0.0250(10) 0.0289(11) 0.0224(10) 0.0032(9) 0.0084(8) -0.0036(9)
    C16 0.0221(9) 0.0211(10) 0.0176(9) -0.0010(8) 0.0048(7) -0.0016(8)
    C17 0.0206(9) 0.0296(11) 0.0225(9) 0.0012(8) 0.0074(8) -0.0028(8)
    C18 0.0184(9) 0.0343(12) 0.0221(9) -0.0018(9) 0.0027(7) 0.0000(9)
    C19 0.0231(10) 0.0305(12) 0.0209(9) -0.0016(9) 0.0006(8) -0.0048(8)
    C20 0.0222(9) 0.0219(10) 0.0184(9) 0.0018(8) 0.0043(7) -0.0005(8)
_geom_special_details
;
All esds (except the esd in the dihedral angle between two l.s. planes) are
estimated using the full covariance matrix. The cell esds are taken into
account individually in the estimation of esds in distances, angles and
torsion angles; correlations between esds in cell parameters are only used
when they are defined by crystal symmetry. An approximate (isotropic)
treatment of cell esds is used for estimating esds involving l.s. planes.
;
loop_
    _geom_bond_atom_site_label_1
    _geom_bond_atom_site_label_2
    _geom_bond_site_symmetry_2
    _geom_bond_distance
    _geom_bond_publ_flag
    Cu1 O3 . 1.8765(14) ?
    Cu1 N2 . 1.9242(15) ?
    Cu1 O2 . 1.9338(13) ?
    Cu1 N3 . 2.0012(16) ?
    Cu1 O2 3_675 2.7784(14) ?
    O1 C1 . 1.360(2) ?
    O1 H1 . 0.830(10) ?
    O2 C7 . 1.297(2) ?
    O3 C14 . 1.306(2) ?
    O4 C12 . 1.368(2) ?
    O4 C15 . 1.429(2) ?
    N1 C7 . 1.318(2) ?
    N1 N2 . 1.403(2) ?
    N2 C8 . 1.291(2) ?
    N3 C20 . 1.340(2) ?
    N3 C16 . 1.346(2) ?
    C1 C6 . 1.390(3) ?
    C1 C2 . 1.396(3) ?
    C2 C3 . 1.384(3) ?
    C2 H2 . 0.9500 ?
    C3 C4 . 1.400(3) ?
    C3 H3 . 0.9500 ?
    C4 C5 . 1.400(3) ?
    C4 C7 . 1.479(2) ?
    C5 C6 . 1.383(3) ?
    C5 H5 . 0.9500 ?
    C6 H6 . 0.9500 ?
    C8 C9 . 1.436(3) ?
    C8 H8 . 0.9500 ?
    C9 C10 . 1.414(3) ?
    C9 C14 . 1.422(3) ?
    C10 C11 . 1.367(3) ?
    C10 H10 . 0.9500 ?
    C11 C12 . 1.409(3) ?
    C11 H11 . 0.9500 ?
    C12 C13 . 1.372(3) ?
    C13 C14 . 1.413(3) ?
    C13 H13 . 0.9500 ?
    C15 H15A . 0.9800 ?
    C15 H15B . 0.9800 ?
    C15 H15C . 0.9800 ?
    C16 C17 . 1.375(3) ?
    C16 H16 . 0.9500 ?
    C17 C18 . 1.382(3) ?
    C17 H17 . 0.9500 ?
    C18 C19 . 1.386(3) ?
    C18 H18 . 0.9500 ?
    C19 C20 . 1.378(3) ?
    C19 H19 . 0.9500 ?
    C20 H20 . 0.9500 ?
loop_
    _geom_angle_atom_site_label_1
    _geom_angle_atom_site_label_2
    _geom_angle_atom_site_label_3
    _geom_angle_site_symmetry_1
    _geom_angle_site_symmetry_3
    _geom_angle
    _geom_angle_publ_flag
    O3 Cu1 N2 . . 93.82(6) ?
    O3 Cu1 O2 . . 174.65(6) ?
    N2 Cu1 O2 . . 81.02(6) ?
    O3 Cu1 N3 . . 90.87(6) ?
    N2 Cu1 N3 . . 171.29(6) ?
    O2 Cu1 N3 . . 94.43(6) ?
    O3 Cu1 O2 . 3_675 98.64(5) ?
    N2 Cu1 O2 . 3_675 98.16(5) ?
    O2 Cu1 O2 . 3_675 80.83(5) ?
    N3 Cu1 O2 . 3_675 88.37(5) ?
    C1 O1 H1 . . 110.6(18) ?
    C7 O2 Cu1 . . 111.04(12) ?
    C14 O3 Cu1 . . 127.26(12) ?
    C12 O4 C15 . . 117.55(15) ?
    C7 N1 N2 . . 109.19(14) ?
    C8 N2 N1 . . 118.52(15) ?
    C8 N2 Cu1 . . 126.91(13) ?
    N1 N2 Cu1 . . 114.57(11) ?
    C20 N3 C16 . . 117.79(17) ?
    C20 N3 Cu1 . . 121.15(13) ?
    C16 N3 Cu1 . . 121.04(13) ?
    O1 C1 C6 . . 118.04(17) ?
    O1 C1 C2 . . 122.52(16) ?
    C6 C1 C2 . . 119.43(17) ?
    C3 C2 C1 . . 120.25(17) ?
    C3 C2 H2 . . 119.9 ?
    C1 C2 H2 . . 119.9 ?
    C2 C3 C4 . . 120.92(17) ?
    C2 C3 H3 . . 119.5 ?
    C4 C3 H3 . . 119.5 ?
    C3 C4 C5 . . 118.07(17) ?
    C3 C4 C7 . . 123.35(17) ?
    C5 C4 C7 . . 118.58(16) ?
    C6 C5 C4 . . 121.20(17) ?
    C6 C5 H5 . . 119.4 ?
    C4 C5 H5 . . 119.4 ?
    C5 C6 C1 . . 120.12(18) ?
    C5 C6 H6 . . 119.9 ?
    C1 C6 H6 . . 119.9 ?
    O2 C7 N1 . . 123.45(16) ?
    O2 C7 C4 . . 116.35(16) ?
    N1 C7 C4 . . 120.20(16) ?
    N2 C8 C9 . . 123.94(17) ?
    N2 C8 H8 . . 118.0 ?
    C9 C8 H8 . . 118.0 ?
    C10 C9 C14 . . 118.39(17) ?
    C10 C9 C8 . . 118.51(16) ?
    C14 C9 C8 . . 123.06(17) ?
    C11 C10 C9 . . 122.52(17) ?
    C11 C10 H10 . . 118.7 ?
    C9 C10 H10 . . 118.7 ?
    C10 C11 C12 . . 118.48(18) ?
    C10 C11 H11 . . 120.8 ?
    C12 C11 H11 . . 120.8 ?
    O4 C12 C13 . . 124.03(17) ?
    O4 C12 C11 . . 114.89(17) ?
    C13 C12 C11 . . 121.07(17) ?
    C12 C13 C14 . . 120.99(17) ?
    C12 C13 H13 . . 119.5 ?
    C14 C13 H13 . . 119.5 ?
    O3 C14 C13 . . 116.87(16) ?
    O3 C14 C9 . . 124.60(17) ?
    C13 C14 C9 . . 118.53(17) ?
    O4 C15 H15A . . 109.5 ?
    O4 C15 H15B . . 109.5 ?
    H15A C15 H15B . . 109.5 ?
    O4 C15 H15C . . 109.5 ?
    H15A C15 H15C . . 109.5 ?
    H15B C15 H15C . . 109.5 ?
    N3 C16 C17 . . 122.65(18) ?
    N3 C16 H16 . . 118.7 ?
    C17 C16 H16 . . 118.7 ?
    C16 C17 C18 . . 119.48(18) ?
    C16 C17 H17 . . 120.3 ?
    C18 C17 H17 . . 120.3 ?
    C17 C18 C19 . . 118.02(19) ?
    C17 C18 H18 . . 121.0 ?
    C19 C18 H18 . . 121.0 ?
    C20 C19 C18 . . 119.46(19) ?
    C20 C19 H19 . . 120.3 ?
    C18 C19 H19 . . 120.3 ?
    N3 C20 C19 . . 122.60(18) ?
    N3 C20 H20 . . 118.7 ?
    C19 C20 H20 . . 118.7 ?
loop_
    _geom_hbond_atom_site_label_D
    _geom_hbond_atom_site_label_H
    _geom_hbond_atom_site_label_A
    _geom_hbond_site_symmetry_A
    _geom_hbond_distance_DH
    _geom_hbond_distance_HA
    _geom_hbond_distance_DA
    _geom_hbond_angle_DHA
    O1 H1 N1 2 0.830(10) 1.914(10) 2.743(2) 178(3)
data_global
_journal_date_recd_electronic     2010-03-08
_journal_date_accepted     2010-03-25
_journal_name_full     'Acta Crystallographica, Section E'
_journal_year     2010
_journal_volume     66
_journal_issue      4
_journal_page_first     m470
_journal_page_last     m470
_journal_paper_category     QM
_journal_coeditor_code     OM2326
_publ_contact_author_name     'Hamid Khaledi'
_publ_contact_author_address
;
Department of Chemistry, University of Malaya, 50603 Kuala Lumpur, Malaysia
;
_publ_contact_author_email     'khaledi@perdana.um.edu.my'
_publ_contact_author_fax     '+60379674193'
_publ_contact_author_phone     '+60129195486'
_publ_section_title
;\
Bis[\m-4-hydroxy-<i>N</i>'-(4-methoxy-2-oxidobenzylidene)benzohydrazidato]\
bis[pyridinecopper(II)]
;
loop_
    _publ_author_name
    _publ_author_footnote
    _publ_author_address
    'Mohd Lair, Nooraziah' .
;
Department of Chemistry, University of Malaya, 50603 Kuala Lumpur, Malaysia
;
    'Khaledi, Hamid' .
;
Department of Chemistry, University of Malaya, 50603 Kuala Lumpur, Malaysia
;
    'Mohd Ali, Hapipah' .
;
Department of Chemistry, University of Malaya, 50603 Kuala Lumpur, Malaysia
;
    'Puteh, Rustam' .
;
Department of Physics, University of Malaya, 50603 Kuala Lumpur, Malaysia
;
_refine_ls_abs_structure_details     ?
