# Supplementary material for: Bis[μ-4-hydr­oxy-N′-(4-meth­oxy-2-oxido­benzyl­idene)benzohydrazidato]bis­[pyridine­copper(II)]
Source: Acta Crystallogr Sect E Struct Rep Online. 2010 Mar 31;66(Pt 4):m470. doi: 10.1107/S1600536810011323 (PMC2984003; doi:10.1107/S1600536810011323)
Supplement: Supplementary file 2 [file e-66-0m470-Isup2.hkl]

# 
# h,k,l, Fc-squared, Fo-squared, sigma(Fo-squared) and status flag 
# 
data_I
_shelx_title ' Aziah in P2(1)/n' 
_shelx_refln_list_code          4 
_shelx_F_calc_maximum      279.95 
_exptl_crystal_F_000       876.00 
_reflns_d_resolution_high  0.7696 
 
loop_ 
 _symmetry_equiv_pos_as_xyz 
 'x, y, z' 
 '-x+1/2, y+1/2, -z+1/2' 
 '-x, -y, -z' 
 'x-1/2, -y-1/2, z-1/2' 
 
_cell_length_a    13.3666 
_cell_length_b     7.9402 
_cell_length_c    16.7229 
_cell_angle_alpha  90.000 
_cell_angle_beta   94.775 
_cell_angle_gamma  90.000 
 
_shelx_F_squared_multiplier     1.000 
 
loop_ 
 _refln_index_h 
 _refln_index_k 
 _refln_index_l 
 _refln_F_squared_calc 
 _refln_F_squared_meas 
 _refln_F_squared_sigma 
 _refln_observed_status 
   2   0   0     5441.46     5624.58     63.73 o 
   4   0   0     9509.85     9065.89    218.21 o 
   6   0   0    26841.80    28517.08    312.15 o 
   8   0   0    10259.95     9653.73    113.55 o 
  10   0   0     4723.21     4470.76     99.76 o 
  12   0   0      131.86      163.27     12.60 o 
  14   0   0      680.80      710.86     50.30 o 
  16   0   0      246.21      274.96     19.75 o 
   1   1   0      359.94      382.05      7.72 o 
   2   1   0     1994.30     2134.19     21.83 o 
   3   1   0      311.51      328.86      5.39 o 
   4   1   0     2119.38     2293.85     21.08 o 
   5   1   0      386.31      383.69     13.04 o 
   6   1   0     2412.91     2398.05     23.42 o 
   7   1   0      168.30      182.69      8.33 o 
   8   1   0      962.40      834.40     11.74 o 
   9   1   0      716.15      738.35     11.90 o 
  10   1   0     8625.00     8533.98     68.90 o 
  11   1   0      314.76      318.47     11.23 o 
  12   1   0      885.89      980.18     19.19 o 
  13   1   0        0.25       13.90      7.67 o 
  14   1   0     1896.30     1893.33     27.92 o 
  15   1   0        0.19        3.70     12.83 o 
  16   1   0     1182.93     1300.00     55.18 o 
  17   1   0      253.17      318.22     18.55 o 
   0   2   0    22688.86    23566.92    211.31 o 
   1   2   0     1198.56     1346.45     12.18 o 
   2   2   0     4938.77     4880.68     61.70 o 
   3   2   0      328.90      349.84      8.72 o 
   4   2   0       25.60       60.46      5.12 o 
   5   2   0        5.30       -0.43      4.77 o 
   6   2   0    13526.91    13969.80    126.51 o 
   7   2   0     1861.62     2130.57     21.96 o 
   8   2   0     6145.45     6218.43     94.57 o 
   9   2   0        1.27        1.70      4.24 o 
  10   2   0     1043.04      996.44     17.54 o 
  11   2   0       74.75       66.45      8.05 o 
  12   2   0      300.57      312.63     13.38 o 
  13   2   0       94.52       92.13      9.36 o 
  14   2   0      653.98      698.47     34.31 o 
  15   2   0       15.03       24.99     10.73 o 
  16   2   0      218.72      235.32     22.01 o 
   1   3   0      382.31      348.44      6.95 o 
   2   3   0     1190.73     1189.33     16.66 o 
   3   3   0     1102.01     1093.02     16.24 o 
   4   3   0      728.00      746.91     26.52 o 
   5   3   0     1127.69     1145.79     29.01 o 
   6   3   0       11.29       24.98      5.17 o 
   7   3   0      386.43      336.05     13.36 o 
   8   3   0     1467.79     1465.45     28.19 o 
   9   3   0     1051.07     1050.51     20.21 o 
  10   3   0       20.04       25.35      8.04 o 
  11   3   0       12.34       18.55      7.28 o 
  12   3   0      883.64      890.96     24.83 o 
  13   3   0      531.78      508.86     19.10 o 
  14   3   0     1424.92     1419.63     29.42 o 
  15   3   0      174.36      166.68     14.31 o 
  16   3   0      477.25      468.76     38.09 o 
   0   4   0     4344.70     4309.96     44.63 o 
   1   4   0      387.45      416.62     10.71 o 
   2   4   0     3435.39     3511.78     38.48 o 
   3   4   0      421.92      462.08     11.72 o 
   4   4   0      142.02      105.95      7.38 o 
   5   4   0      328.40      326.40     20.22 o 
   6   4   0     1296.98     1180.40     22.83 o 
   7   4   0        9.21        8.77      6.54 o 
   8   4   0     2885.44     2852.09     48.81 o 
   9   4   0     1160.91     1143.10     21.97 o 
  10   4   0       71.03       69.51      9.27 o 
  11   4   0      196.48      213.17     26.90 o 
  12   4   0      379.25      378.56     16.65 o 
  13   4   0       40.03       49.95     11.41 o 
  14   4   0       48.67       71.38     16.45 o 
  15   4   0       46.75       59.86     22.65 o 
   1   5   0     1403.50     1403.86     18.44 o 
   2   5   0       27.44       16.40      6.26 o 
   3   5   0       66.78       32.67      6.48 o 
   4   5   0       27.77       51.29      7.06 o 
   5   5   0     1767.78     1786.11     43.50 o 
   6   5   0      514.75      522.93     15.11 o 
   7   5   0     1699.72     1735.32     27.96 o 
   8   5   0      483.66      492.93     13.54 o 
   9   5   0       93.39       98.14      8.68 o 
  10   5   0      227.38      227.37     20.58 o 
  11   5   0      706.04      677.35     32.71 o 
  12   5   0      574.40      588.50     25.75 o 
  13   5   0       46.59       66.80     33.17 o 
  14   5   0      352.70      407.95     24.48 o 
  15   5   0        0.85       -8.00     19.95 o 
   0   6   0     2863.88     2757.71     61.79 o 
   1   6   0       37.20       31.90      7.77 o 
   2   6   0     3035.21     3066.78     38.19 o 
   3   6   0      708.60      751.69     21.39 o 
   4   6   0     1092.52     1090.26     22.93 o 
   5   6   0        4.78        3.94      7.38 o 
   6   6   0     1316.74     1351.64     31.99 o 
   7   6   0      146.35      161.42     11.60 o 
   8   6   0      937.17      887.34     28.18 o 
   9   6   0      794.51      801.33     27.47 o 
  10   6   0      503.33      488.57     23.49 o 
  11   6   0      104.46       93.92     16.44 o 
  12   6   0      390.75      407.70     22.86 o 
  13   6   0      231.09      223.77     30.48 o 
  14   6   0      518.12      680.65     44.53 o 
   1   7   0     1202.10     1245.60     31.15 o 
   2   7   0       49.62       52.49     11.01 o 
   3   7   0     2696.68     2665.83     51.40 o 
   4   7   0       66.87       84.08      9.57 o 
   5   7   0     2498.33     2529.03     36.59 o 
   6   7   0      186.98      202.24     12.77 o 
   7   7   0     1352.65     1409.82     39.95 o 
   8   7   0       81.19       60.80     14.67 o 
   9   7   0      322.40      383.41     47.86 o 
  10   7   0      146.91      164.82     18.96 o 
  11   7   0     1018.24     1008.39     49.25 o 
  12   7   0       25.38      -12.21     19.70 o 
   0   8   0      178.56      185.72     21.30 o 
   1   8   0       46.07       65.33     19.11 o 
   2   8   0        2.23       34.35     17.09 o 
   3   8   0        1.69       -7.86     15.07 o 
   4   8   0      246.69      295.19     33.25 o 
   5   8   0       62.78       92.02     21.55 o 
   6   8   0        1.63      -10.44     17.93 o 
   7   8   0      483.31      476.75     36.37 o 
   8   8   0      595.76      620.71     39.74 o 
   9   8   0      671.99      683.18     42.68 o 
  10   8   0      284.50      251.80     31.40 o 
   1   9   0      477.05      476.83     33.76 o 
   2   9   0      136.61      126.03     22.31 o 
   3   9   0      475.70      465.55     33.51 o 
   4   9   0        0.40       14.82     19.11 o 
   5   9   0      663.44      628.88     40.75 o 
   6   9   0       92.16       79.47     23.99 o 
   7   9   0       24.19       10.44     22.23 o 
   8   9   0       24.05       14.23     22.23 o 
   2  10   0      285.51      268.39     30.05 o 
   3  10   0       12.65       -9.51     19.70 o 
   4  10   0        7.19       -8.92     22.56 o 
 -17   0   1       50.12       44.37     24.33 o 
 -15   0   1       81.25       95.47     15.11 o 
 -13   0   1     2256.70     2219.75     62.38 o 
 -11   0   1      988.12      975.79     23.36 o 
  -9   0   1     2636.40     2606.80     39.26 o 
  -7   0   1     1356.84     1218.22     22.16 o 
  -5   0   1    25851.22    25719.89    281.29 o 
  -3   0   1     7244.16     7505.00    118.28 o 
   1   0   1    35823.55    34404.03    562.54 o 
   3   0   1    11475.47    11908.50    132.10 o 
   5   0   1    16903.18    17713.37    195.74 o 
   7   0   1     6460.72     6278.72     76.19 o 
   9   0   1     4874.00     4895.52     63.95 o 
  11   0   1     5045.36     5160.04     83.01 o 
  13   0   1     2176.89     1996.34     39.96 o 
  15   0   1      782.52      856.08     38.09 o 
  17   0   1      147.06      121.65     27.36 o 
 -17   1   1      114.28      146.81     19.87 o 
 -16   1   1       55.09       61.53     16.67 o 
 -15   1   1     1686.20     1667.30     46.51 o 
 -14   1   1       55.04       45.23      8.97 o 
 -13   1   1     1347.13     1393.93     28.89 o 
 -12   1   1       26.57       39.63      7.58 o 
 -11   1   1      530.59      534.48     11.59 o 
 -10   1   1       49.16       71.14     10.72 o 
  -9   1   1       86.92       72.81     13.31 o 
  -8   1   1      745.89      858.88     12.04 o 
  -7   1   1     4058.80     4188.42     37.61 o 
  -6   1   1        1.54       17.40      4.09 o 
  -5   1   1     6109.52     6183.03     55.79 o 
  -4   1   1      211.36      189.70      6.55 o 
  -3   1   1     1131.98     1198.22     12.17 o 
  -2   1   1     9901.15    11043.80    150.77 o 
  -1   1   1       82.91       83.01      3.64 o 
   0   1   1      852.16      868.08      9.13 o 
   1   1   1       70.97       58.20      2.28 o 
   2   1   1    21222.79    22394.83    227.75 o 
   3   1   1      766.15      886.89     11.40 o 
   4   1   1        8.14       19.55      4.50 o 
   5   1   1      862.27      818.32      9.89 o 
   6   1   1     2141.15     2260.88     20.31 o 
   7   1   1     3231.18     3321.96     28.19 o 
   8   1   1       73.87       85.27      6.92 o 
   9   1   1     1586.07     1559.63     17.68 o 
  10   1   1     1847.90     1765.09     23.32 o 
  11   1   1     2998.41     2982.53     33.66 o 
  12   1   1      104.69      138.01     11.28 o 
  13   1   1     1528.17     1531.20     30.34 o 
  14   1   1        6.76       15.96     10.21 o 
  15   1   1      648.41      612.98     20.75 o 
  16   1   1       76.05       77.89     13.62 o 
  17   1   1      880.56      936.80     29.91 o 
 -17   2   1        2.51       20.18     16.38 o 
 -16   2   1        7.86       -9.36     13.78 o 
 -15   2   1      273.26      287.23     16.27 o 
 -14   2   1        7.37       13.38     10.03 o 
 -13   2   1     1254.91     1251.19     25.88 o 
 -12   2   1      763.62      677.96     16.80 o 
 -11   2   1     3976.29     3909.04     65.03 o 
 -10   2   1       82.06       79.92      7.70 o 
  -9   2   1      252.13      258.74      8.44 o 
  -8   2   1      584.44      532.67     10.37 o 
  -7   2   1      960.18      899.43     16.43 o 
  -6   2   1      151.11      192.03      8.35 o 
  -5   2   1     8025.38     8139.92     65.90 o 
  -4   2   1        1.84       -2.94      2.80 o 
  -3   2   1     5132.35     5085.41     49.03 o 
  -2   2   1       22.39       39.08      3.88 o 
  -1   2   1      313.49      257.29     10.94 o 
   0   2   1     2394.41     2508.33     22.41 o 
   1   2   1     3310.38     3331.32     25.54 o 
   2   2   1       31.77       27.48      2.86 o 
   3   2   1     2519.00     2354.57     31.64 o 
   4   2   1      641.13      680.54     12.67 o 
   5   2   1     7411.77     7555.48     64.66 o 
   6   2   1     1352.63     1444.20     21.00 o 
   7   2   1     5153.91     5027.08     53.10 o 
   8   2   1      225.83      222.33      8.41 o 
   9   2   1     2720.76     2624.17     29.53 o 
  10   2   1        5.25       -0.09      6.36 o 
  11   2   1        9.71       17.15      6.92 o 
  12   2   1     1475.41     1474.86     42.42 o 
  13   2   1      168.39      176.11     10.72 o 
  14   2   1       27.35       21.84     10.41 o 
  15   2   1       20.71       41.15     15.15 o 
  16   2   1      193.54      207.61     19.58 o 
 -16   3   1        2.47       -2.48     12.02 o 
 -15   3   1     1029.10     1010.87     26.19 o 
 -14   3   1       58.44       50.20     11.27 o 
 -13   3   1     1961.68     2005.11     47.51 o 
 -12   3   1      318.81      303.60     14.71 o 
 -11   3   1        6.96        4.04      7.66 o 
 -10   3   1      100.43      109.24      9.25 o 
  -9   3   1      501.26      505.26     14.38 o 
  -8   3   1      175.49      183.63      9.48 o 
  -7   3   1     1869.85     1859.86     34.43 o 
  -6   3   1     1977.07     2012.94     31.92 o 
  -5   3   1      349.44      287.04      8.58 o 
  -4   3   1       96.36       92.71      6.10 o 
  -3   3   1       35.79       40.28      7.37 o 
  -2   3   1       88.70       72.99      5.29 o 
  -1   3   1      311.63      317.45      6.81 o 
   0   3   1     2060.02     2132.28     21.00 o 
   1   3   1      107.53      131.85      4.94 o 
   2   3   1     2495.18     2469.42     23.56 o 
   3   3   1      485.15      456.31     11.17 o 
   4   3   1        4.16       10.09      5.35 o 
   5   3   1     2565.50     2609.16     31.26 o 
   6   3   1       73.81       55.22      7.15 o 
   7   3   1     1047.52      977.22     15.98 o 
   8   3   1      886.03      956.76     18.89 o 
   9   3   1        7.21       -3.04      6.75 o 
  10   3   1        1.75       -0.10      6.62 o 
  11   3   1      616.85      631.38     15.35 o 
  12   3   1      632.30      602.43     15.79 o 
  13   3   1      927.17      915.10     19.23 o 
  14   3   1       19.54       25.25     12.89 o 
  15   3   1      472.22      433.69     43.48 o 
  16   3   1        1.07       38.73     23.15 o 
 -16   4   1      411.29      400.70     21.82 o 
 -15   4   1      101.78       92.06     13.40 o 
 -14   4   1      360.88      387.61     18.05 o 
 -13   4   1      624.58      616.65     21.03 o 
 -12   4   1     1993.39     1917.15     45.92 o 
 -11   4   1       43.33       20.74     11.84 o 
 -10   4   1      300.29      328.67     17.38 o 
  -9   4   1     1403.48     1421.80     24.13 o 
  -8   4   1      736.64      693.61     16.35 o 
  -7   4   1     2141.83     2118.72     24.99 o 
  -6   4   1      271.57      267.14     10.56 o 
  -5   4   1     3990.42     4155.96     45.45 o 
  -4   4   1      155.27      197.48      9.94 o 
  -3   4   1     3375.95     3282.75     36.53 o 
  -2   4   1     1302.22     1309.76     18.88 o 
  -1   4   1      823.22      755.51     12.94 o 
   0   4   1      116.47      123.84      5.98 o 
   1   4   1     3749.93     3852.51     35.35 o 
   2   4   1      523.27      602.53     10.64 o 
   3   4   1     1554.86     1470.82     21.51 o 
   4   4   1      874.87      950.55     16.86 o 
   5   4   1       33.48       20.16      6.03 o 
   6   4   1      285.42      303.81     12.09 o 
   7   4   1      695.47      677.08     16.42 o 
   8   4   1        2.00       -1.56      6.27 o 
   9   4   1      167.09      159.56     10.41 o 
  10   4   1       16.50       13.86      7.85 o 
  11   4   1      319.59      325.55     14.73 o 
  12   4   1      425.94      460.59     17.94 o 
  13   4   1        4.48        9.12     12.50 o 
  14   4   1      211.50      255.42     30.05 o 
  15   4   1       15.12       28.03     21.72 o 
 -15   5   1      202.37      269.83     22.59 o 
 -14   5   1      204.73      171.34     18.99 o 
 -13   5   1      964.36     1017.54     33.56 o 
 -12   5   1       76.10       92.76     15.36 o 
 -11   5   1      286.95      308.29     37.76 o 
 -10   5   1        9.65       -1.68     11.91 o 
  -9   5   1       31.64       30.54     11.07 o 
  -8   5   1     1103.75     1114.61     18.90 o 
  -7   5   1      753.96      759.75     17.45 o 
  -6   5   1     3042.09     3054.81     37.90 o 
  -5   5   1      297.46      310.83     11.86 o 
  -4   5   1       15.73        7.31      6.24 o 
  -3   5   1     1348.82     1404.58     21.61 o 
  -2   5   1     2104.81     2115.14     27.52 o 
  -1   5   1      113.01      115.61      6.24 o 
   0   5   1     1904.01     1797.17     21.28 o 
   1   5   1       62.89       70.71      5.94 o 
   2   5   1     4052.82     4029.64     55.35 o 
   3   5   1      207.75      214.24     10.00 o 
   4   5   1      459.00      425.70     13.30 o 
   5   5   1      641.86      603.97     17.41 o 
   6   5   1     1149.09     1085.88     20.94 o 
   7   5   1     1078.18     1030.22     24.86 o 
   8   5   1     1766.19     1782.24     28.59 o 
   9   5   1      197.73      193.14     10.10 o 
  10   5   1       50.62       40.43      9.38 o 
  11   5   1      347.32      312.09     19.76 o 
  12   5   1      862.99      874.95     42.35 o 
  13   5   1      443.10      466.56     36.37 o 
  14   5   1       28.37        4.55     22.73 o 
  15   5   1       44.71       22.56     24.33 o 
 -14   6   1      225.92      245.00     22.67 o 
 -13   6   1      152.19      170.33     19.97 o 
 -12   6   1      872.38      836.32     30.65 o 
 -11   6   1      172.15      202.70     18.96 o 
 -10   6   1      231.25      210.72     18.36 o 
  -9   6   1      642.69      640.11     29.42 o 
  -8   6   1     1484.52     1461.14     35.32 o 
  -7   6   1     1564.55     1586.08     26.66 o 
  -6   6   1      316.19      323.52     13.31 o 
  -5   6   1      101.13       84.82     10.45 o 
  -4   6   1      382.38      421.85     13.84 o 
  -3   6   1     3418.57     3357.73     40.68 o 
  -2   6   1     1741.65     1787.88     26.37 o 
  -1   6   1     3761.58     3802.48     44.75 o 
   0   6   1      110.56      113.49      7.63 o 
   1   6   1     1802.33     1816.87     26.99 o 
   2   6   1       15.35       20.97      9.10 o 
   3   6   1     1769.96     1771.79     66.80 o 
   4   6   1        1.75       11.74     17.47 o 
   5   6   1      866.50      887.08     31.19 o 
   6   6   1       91.08      106.20     13.80 o 
   7   6   1     1022.38     1009.06     22.06 o 
   8   6   1      668.39      723.42     19.65 o 
   9   6   1      979.46      952.58     29.51 o 
  10   6   1        6.05        4.80     18.86 o 
  11   6   1       95.86      152.29     25.85 o 
  12   6   1      646.96      652.20     41.25 o 
  13   6   1      449.74      433.06     36.96 o 
 -12   7   1      259.78      289.82     22.97 o 
 -11   7   1      203.70      191.73     32.24 o 
 -10   7   1      784.41      742.94     29.53 o 
  -9   7   1      102.14       99.24     24.16 o 
  -8   7   1     1207.98     1134.13     32.89 o 
  -7   7   1     1117.22     1131.47     31.94 o 
  -6   7   1     1291.80     1286.55     32.91 o 
  -5   7   1      366.14      375.75     15.00 o 
  -4   7   1      908.87      874.88     20.06 o 
  -3   7   1       14.12       15.35      8.13 o 
  -2   7   1     2474.25     2496.34     43.12 o 
  -1   7   1        4.73       -6.31     13.13 o 
   0   7   1     2990.70     3012.82     80.48 o 
   1   7   1       48.46       45.07      8.65 o 
   2   7   1     3232.11     3196.92     50.78 o 
   3   7   1      150.17      160.33     13.41 o 
   4   7   1     2323.99     2393.47     42.58 o 
   5   7   1       34.57       44.67     10.98 o 
   6   7   1     1910.05     1946.73     38.24 o 
   7   7   1      432.75      420.82     24.92 o 
   8   7   1     2276.17     2238.70     67.01 o 
   9   7   1      100.24       91.34     21.72 o 
  10   7   1      320.12      300.55     30.73 o 
  11   7   1       74.44       82.17     22.73 o 
  12   7   1      776.56      761.22     45.55 o 
 -10   8   1      488.08      529.84     27.39 o 
  -9   8   1     1055.86     1004.45     37.59 o 
  -8   8   1     1466.84     1413.23     38.66 o 
  -7   8   1      144.79      131.02     19.66 o 
  -6   8   1       21.78        5.75     13.24 o 
  -5   8   1       31.43       17.26     12.68 o 
  -4   8   1       55.92       44.87     18.61 o 
  -3   8   1      125.15      110.79     19.70 o 
  -2   8   1      147.86      160.88     22.23 o 
  -1   8   1      264.89      280.51     24.50 o 
   0   8   1       49.35       57.85     11.95 o 
   1   8   1      185.85      202.72     22.98 o 
   2   8   1      123.22      130.38     15.24 o 
   3   8   1      690.65      684.05     24.30 o 
   4   8   1       51.22       68.29     12.92 o 
   5   8   1       25.00       32.77     12.26 o 
   6   8   1       22.25       40.24     20.88 o 
   7   8   1      320.77      352.57     31.99 o 
   8   8   1      657.96      688.56     41.84 o 
   9   8   1      423.50      382.97     34.60 o 
  10   8   1      101.21      102.96     26.86 o 
  -8   9   1      948.34     1034.40     50.68 o 
  -7   9   1       22.86       15.41     21.05 o 
  -6   9   1      866.40      970.42     46.98 o 
  -5   9   1      187.88      229.07     26.60 o 
  -4   9   1      533.31      562.03     36.28 o 
  -3   9   1        5.90       24.25     19.70 o 
  -2   9   1      650.47      654.05     35.86 o 
  -1   9   1        2.22        3.03     17.01 o 
   1   9   1       53.54       45.88     21.13 o 
   2   9   1      842.76      894.32     42.43 o 
   3   9   1        8.09        7.91     18.69 o 
   4   9   1      164.82      169.38     25.85 o 
   5   9   1      108.72      134.78     25.09 o 
   6   9   1      314.03      406.03     34.85 o 
   7   9   1       10.33       26.86     23.24 o 
   8   9   1       37.48        6.73     23.74 o 
  -4  10   1       15.77       28.37     21.13 o 
   2  10   1      340.66      307.45     32.16 o 
   3  10   1        2.27       12.54     23.15 o 
   4  10   1       21.28       11.03     22.73 o 
 -16   0   2      450.95      471.95     34.94 o 
 -14   0   2      178.55      153.39     21.72 o 
 -12   0   2      269.88      295.91     15.96 o 
 -10   0   2     1466.46     1366.60     38.52 o 
  -8   0   2     3194.43     3141.60     45.92 o 
  -6   0   2    28092.61    29846.78    418.32 o 
  -4   0   2      160.69      134.87      9.09 o 
  -2   0   2     2510.91     2591.69     44.11 o 
   0   0   2    13806.29    14816.80    227.30 o 
   2   0   2      748.81      686.39     11.84 o 
   4   0   2     4413.58     4163.63     73.07 o 
   6   0   2    19340.34    19850.41    317.30 o 
   8   0   2      970.75      934.05     30.73 o 
  10   0   2     2073.51     1966.52     51.35 o 
  12   0   2     9741.30     9476.94    120.18 o 
  14   0   2     2516.04     2476.38     47.67 o 
  16   0   2      931.73      924.66     31.58 o 
 -17   1   2      316.42      369.60     25.03 o 
 -16   1   2     1283.36     1341.67     52.70 o 
 -15   1   2       14.80       25.41     14.02 o 
 -14   1   2     1947.89     1832.89     32.36 o 
 -13   1   2      105.94      102.11     12.06 o 
 -12   1   2     1040.34     1098.28     19.29 o 
 -11   1   2      404.83      377.27     10.44 o 
 -10   1   2     1888.48     1876.35     21.00 o 
  -9   1   2       80.09      116.86      5.99 o 
  -8   1   2     1250.55     1064.29     19.07 o 
  -7   1   2      701.09      715.40     13.45 o 
  -6   1   2     2947.18     2922.25     39.14 o 
  -5   1   2      537.40      604.70     16.75 o 
  -4   1   2     5689.44     5874.06     77.03 o 
  -3   1   2        1.57        1.74      2.48 o 
  -2   1   2     2184.33     2503.19     47.41 o 
  -1   1   2     1467.68     1642.04     17.37 o 
   0   1   2      407.50      436.15      5.11 o 
   1   1   2     2288.01     2442.29     24.31 o 
   2   1   2    15531.01    16869.66    184.58 o 
   3   1   2     2134.32     2128.37     36.71 o 
   4   1   2      267.21      255.89      8.23 o 
   5   1   2      188.47      184.35      8.32 o 
   6   1   2     2677.42     2577.19     26.25 o 
   7   1   2       15.22        4.88      5.24 o 
   8   1   2     1499.60     1446.06     19.28 o 
   9   1   2        0.56        6.42      6.02 o 
  10   1   2       22.69        8.08      7.40 o 
  11   1   2      233.46      236.43     12.34 o 
  12   1   2      100.46      130.35     11.14 o 
  13   1   2      587.40      576.72     18.59 o 
  14   1   2     2847.72     2730.69     41.13 o 
  15   1   2       58.24       48.42     10.11 o 
  16   1   2      656.77      747.99     20.71 o 
  17   1   2       44.79       53.21     14.08 o 
 -17   2   2       78.38       83.84     18.36 o 
 -16   2   2      442.86      426.10     24.02 o 
 -15   2   2       44.40       69.63     12.57 o 
 -14   2   2       69.10       79.24     12.96 o 
 -13   2   2      154.57      128.90     12.20 o 
 -12   2   2      401.09      410.96     16.34 o 
 -11   2   2       35.60       46.11      7.61 o 
 -10   2   2      954.53      878.39     49.49 o 
  -9   2   2      219.17      218.56     11.53 o 
  -8   2   2     2412.46     2171.19     23.18 o 
  -7   2   2      806.34      893.87     12.51 o 
  -6   2   2     3781.96     3502.36     31.76 o 
  -5   2   2     1766.05     1980.83     19.58 o 
  -4   2   2     2232.75     2126.34     18.25 o 
  -3   2   2      118.49      143.52      7.76 o 
  -2   2   2     2286.82     2173.38     25.34 o 
  -1   2   2     3256.16     3643.61     36.31 o 
   0   2   2    49493.21    52697.91    451.13 o 
   1   2   2    17191.95    18689.95    144.72 o 
   2   2   2      655.22      609.91      9.57 o 
   3   2   2      250.83      257.91     14.19 o 
   4   2   2     6462.63     6215.82     60.93 o 
   5   2   2      210.56      212.57      7.56 o 
   6   2   2    11750.65    12135.25    101.14 o 
   7   2   2       42.32       48.64      5.65 o 
   8   2   2     2124.09     1910.40     26.15 o 
   9   2   2      344.13      349.12     11.15 o 
  10   2   2      666.60      645.98     16.84 o 
  11   2   2      487.71      471.03     16.30 o 
  12   2   2       55.14       62.75     10.19 o 
  13   2   2      180.89      190.94     12.93 o 
  14   2   2      883.81      890.39     22.95 o 
  15   2   2        1.32      -19.73     13.16 o 
  16   2   2        4.30       13.77     15.03 o 
 -16   3   2      385.65      350.42     18.24 o 
 -15   3   2       39.94       45.99     11.95 o 
 -14   3   2     1051.83     1062.83     33.42 o 
 -13   3   2      163.98      172.83     13.49 o 
 -12   3   2      778.94      831.45     26.94 o 
 -11   3   2     2225.96     2176.12    108.26 o 
 -10   3   2     4873.44     4935.24     55.21 o 
  -9   3   2     1010.22      965.70     29.92 o 
  -8   3   2     1316.27     1255.49     20.25 o 
  -7   3   2      467.89      450.91      8.97 o 
  -6   3   2     2683.73     2758.37     24.10 o 
  -5   3   2     2079.87     2091.02     24.89 o 
  -4   3   2     1804.47     1761.41     36.92 o 
  -3   3   2      227.82      208.37      7.81 o 
  -2   3   2      582.92      630.23     11.30 o 
  -1   3   2     6984.47     7465.15     61.69 o 
   0   3   2      862.86      901.34     27.91 o 
   1   3   2      344.63      455.79     15.55 o 
   2   3   2      553.10      628.46     12.84 o 
   3   3   2      197.98      300.42      7.78 o 
   4   3   2      983.26     1176.43     18.27 o 
   5   3   2       38.54       62.81      7.18 o 
   6   3   2     5343.37     5667.62     59.14 o 
   7   3   2     1139.49     1153.09     17.92 o 
   8   3   2      671.07      650.87     16.18 o 
   9   3   2       76.24       97.53      8.05 o 
  10   3   2       27.61       21.20      6.78 o 
  11   3   2      163.28      155.42     10.97 o 
  12   3   2      448.88      478.97     29.41 o 
  13   3   2      188.62      155.84     12.20 o 
  14   3   2     1410.11     1461.47     82.12 o 
  15   3   2        0.44      -19.95     18.02 o 
  16   3   2      503.53      515.64     39.06 o 
 -16   4   2       27.44       12.51     12.62 o 
 -15   4   2      686.49      659.65     53.71 o 
 -14   4   2      923.34      906.80     25.41 o 
 -13   4   2     1152.28     1162.92     65.50 o 
 -12   4   2       27.08       28.63     12.14 o 
 -11   4   2     1639.24     1679.10     92.14 o 
 -10   4   2       16.37       26.69     20.46 o 
  -9   4   2      175.84      171.73     17.64 o 
  -8   4   2     5154.39     5152.96     56.09 o 
  -7   4   2       75.64       86.66      6.55 o 
  -6   4   2     2170.25     2145.35     22.59 o 
  -5   4   2        3.50       -4.13      5.25 o 
  -4   4   2     1610.40     1563.74     21.69 o 
  -3   4   2     1307.57     1372.51     19.46 o 
  -2   4   2     2893.96     2708.74     26.92 o 
  -1   4   2       36.28       40.97      5.69 o 
   0   4   2     5432.45     5291.76     46.41 o 
   1   4   2       48.18       40.83      5.14 o 
   2   4   2     2425.07     2438.94     28.36 o 
   3   4   2       85.63       94.11      5.84 o 
   4   4   2      954.33      822.65     19.76 o 
   5   4   2      125.09      139.59      8.59 o 
   6   4   2     3002.48     2973.23     37.11 o 
   7   4   2       41.56       61.58      8.14 o 
   8   4   2     1056.08     1009.87     18.11 o 
   9   4   2      534.69      528.38     20.86 o 
  10   4   2      420.85      452.61     19.26 o 
  11   4   2      212.36      215.61     12.08 o 
  12   4   2      147.75      135.18     11.65 o 
  13   4   2       16.77       13.89     20.54 o 
  14   4   2      236.54      282.45     30.56 o 
  15   4   2      175.75      208.03     29.55 o 
 -15   5   2       23.16        9.19     12.67 o 
 -14   5   2      227.48      263.69     21.65 o 
 -13   5   2      330.27      329.22     20.90 o 
 -12   5   2      182.39      193.98     18.07 o 
 -11   5   2     1190.70     1238.22     39.10 o 
 -10   5   2       87.78       69.80     13.36 o 
  -9   5   2       26.20       14.07     11.37 o 
  -8   5   2       36.14       24.54     11.70 o 
  -7   5   2      971.83      978.84     26.85 o 
  -6   5   2      108.14      101.30     10.92 o 
  -5   5   2     1863.18     1888.20     26.63 o 
  -4   5   2       35.13       42.62      6.56 o 
  -3   5   2     5032.64     5134.48     53.94 o 
  -2   5   2        5.62        5.39      5.02 o 
  -1   5   2     1285.36     1253.87     17.61 o 
   0   5   2       13.89       16.51      4.93 o 
   1   5   2     2627.69     2674.63     28.00 o 
   2   5   2      327.35      373.28     11.31 o 
   3   5   2      526.84      546.89     18.06 o 
   4   5   2      129.55      144.23     11.15 o 
   5   5   2     2575.69     2590.87     41.89 o 
   6   5   2      314.94      280.18     16.46 o 
   7   5   2     2033.98     1957.96     36.14 o 
   8   5   2     1674.87     1679.47     38.14 o 
   9   5   2       10.00       11.96      8.31 o 
  10   5   2      278.23      301.17     17.17 o 
  11   5   2     1040.23     1106.72     47.14 o 
  12   5   2      367.54      405.28     33.00 o 
  13   5   2      229.76      238.33     29.38 o 
  14   5   2      396.64      355.02     34.43 o 
 -14   6   2       84.65       73.65     22.60 o 
 -13   6   2      416.51      460.19     25.87 o 
 -12   6   2        3.34      -20.01     13.34 o 
 -11   6   2       17.83       19.46     14.86 o 
 -10   6   2      113.87      106.84     15.43 o 
  -9   6   2     1473.40     1399.35     35.57 o 
  -8   6   2     1670.17     1655.80     37.82 o 
  -7   6   2      221.50      211.09     16.24 o 
  -6   6   2      469.69      449.73     15.10 o 
  -5   6   2      604.71      627.40     16.29 o 
  -4   6   2       73.18       60.19     13.25 o 
  -3   6   2     1295.66     1329.02     22.24 o 
  -2   6   2     2825.40     2925.53     68.44 o 
  -1   6   2       39.51       56.24      7.02 o 
   0   6   2     2300.46     2288.05     26.68 o 
   1   6   2       36.29       40.86      6.52 o 
   2   6   2     1018.27     1002.03     27.19 o 
   3   6   2      449.21      450.96     17.91 o 
   4   6   2     1222.98     1229.31     28.14 o 
   5   6   2        4.84        4.28      9.52 o 
   6   6   2     1116.52     1059.38     26.39 o 
   7   6   2      235.14      232.42     14.93 o 
   8   6   2      809.87      813.11     24.98 o 
   9   6   2      785.68      759.93     20.51 o 
  10   6   2      467.02      485.67     34.85 o 
  11   6   2      168.15      137.56     23.32 o 
  12   6   2      374.24      414.79     34.77 o 
  13   6   2      665.68      765.43     45.29 o 
 -12   7   2      407.53      446.05     26.10 o 
 -11   7   2     1580.47     1583.33     41.99 o 
 -10   7   2       72.24       25.63     24.41 o 
  -9   7   2      219.32      195.51     18.39 o 
  -8   7   2      872.77      805.16     28.37 o 
  -7   7   2      310.71      337.78     35.91 o 
  -6   7   2      532.79      499.12     21.80 o 
  -5   7   2     1191.84     1182.54     30.00 o 
  -4   7   2      149.00      155.87     10.77 o 
  -3   7   2      487.41      465.15     19.61 o 
  -2   7   2      358.43      368.48     17.65 o 
  -1   7   2     3013.59     3031.51     47.93 o 
   0   7   2       98.14       97.72     14.14 o 
   1   7   2     2165.31     2176.41     40.23 o 
   2   7   2       13.42        7.78     10.41 o 
   3   7   2     1986.33     1963.23     38.02 o 
   4   7   2       21.78       32.27     11.27 o 
   5   7   2     1467.09     1473.47     33.35 o 
   6   7   2      100.09      109.85     13.77 o 
   7   7   2     1864.83     1819.56     38.32 o 
   8   7   2      170.89      193.12     26.01 o 
   9   7   2      445.00      481.55     35.95 o 
  10   7   2      403.31      371.52     33.42 o 
  11   7   2      578.88      574.24     40.83 o 
  12   7   2      110.23      148.08     28.54 o 
 -10   8   2      120.39      103.93     18.75 o 
  -9   8   2       58.31       38.62     16.06 o 
  -8   8   2       40.75       48.91     14.71 o 
  -7   8   2      252.35      268.39     19.73 o 
  -6   8   2      214.02      224.79     18.12 o 
  -5   8   2        4.86       15.37     12.17 o 
  -4   8   2       89.52       67.37     13.36 o 
  -3   8   2       78.90       89.91     13.26 o 
  -2   8   2      706.91      704.92     37.93 o 
  -1   8   2       16.66       11.45     15.83 o 
   0   8   2       42.69       47.49     11.73 o 
   1   8   2      229.61      234.25     20.58 o 
   2   8   2     1185.13     1145.98     30.50 o 
   3   8   2      445.21      442.12     21.55 o 
   4   8   2      519.72      489.83     22.29 o 
   5   8   2       10.15        0.94     20.71 o 
   6   8   2      195.98      188.50     16.79 o 
   7   8   2       21.40       44.03     22.31 o 
   8   8   2      327.25      274.45     31.23 o 
   9   8   2     1022.85      987.26     49.67 o 
  10   8   2       14.61      -31.82     21.22 o 
  -8   9   2       71.87       53.54     24.67 o 
  -7   9   2     1530.12     1519.15     57.58 o 
  -6   9   2        4.10       -4.80     19.62 o 
  -5   9   2      789.19      888.68     43.36 o 
  -4   9   2       24.19       13.55     18.52 o 
  -3   9   2      367.80      468.67     34.18 o 
  -2   9   2       37.39       39.90     17.93 o 
   1   9   2      713.80      711.63     38.56 o 
   2   9   2       62.42       76.26     22.60 o 
   3   9   2      541.16      527.09     27.74 o 
   4   9   2       28.72       22.91     13.75 o 
   5   9   2      628.78      722.15     42.51 o 
   6   9   2        0.96       -9.09     19.28 o 
   7   9   2       48.79       36.20     24.25 o 
   8   9   2       31.83       20.63     24.41 o 
   2  10   2      187.14      204.15     28.12 o 
   3  10   2      631.78      582.57     40.41 o 
 -17   0   3        0.91      -15.66     21.89 o 
 -15   0   3      254.11      268.56     28.54 o 
 -13   0   3      276.60      261.60     15.53 o 
 -11   0   3      982.24     1037.71     24.70 o 
  -9   0   3     1604.07     1580.48     43.31 o 
  -7   0   3    18685.18    20398.90    289.64 o 
  -5   0   3    16045.27    16849.32    260.56 o 
  -3   0   3      234.12      208.28     12.38 o 
  -1   0   3    15937.43    16599.14    180.43 o 
   1   0   3    19191.89    19049.40    175.88 o 
   3   0   3    12389.02    12024.36    152.93 o 
   5   0   3     3936.94     3791.94     69.54 o 
   7   0   3     5643.38     5124.96     93.78 o 
   9   0   3     7690.67     7632.65     95.86 o 
  11   0   3      739.55      728.77     29.93 o 
  13   0   3      982.46      944.55     28.37 o 
  15   0   3      772.56      869.43     29.43 o 
 -17   1   3      582.75      695.65     30.69 o 
 -16   1   3       85.16      122.65     28.88 o 
 -15   1   3     2297.60     2235.51     48.28 o 
 -14   1   3        1.91        3.57      9.95 o 
 -13   1   3     1167.91     1184.50     29.51 o 
 -12   1   3       17.78       15.21      8.03 o 
 -11   1   3     1077.58     1119.27     26.22 o 
 -10   1   3      379.24      359.21     11.10 o 
  -9   1   3     3791.67     3621.68     41.13 o 
  -8   1   3      149.12      200.23      8.69 o 
  -7   1   3     2626.28     2675.27     44.98 o 
  -6   1   3     1361.02     1509.31     24.50 o 
  -5   1   3        7.71       47.76      5.05 o 
  -4   1   3     1856.96     2175.65     24.59 o 
  -3   1   3     1017.66     1041.86     12.34 o 
  -2   1   3        1.52        2.76      3.50 o 
  -1   1   3    10578.72    11573.55    103.98 o 
   0   1   3     3538.87     3812.23     32.05 o 
   1   1   3     3594.96     3828.12     37.20 o 
   2   1   3        1.49       13.28      6.92 o 
   3   1   3     6440.72     6630.02     62.90 o 
   4   1   3      800.71      777.22     11.56 o 
   5   1   3      522.88      474.67     11.03 o 
   6   1   3      326.13      398.50     10.97 o 
   7   1   3      690.00      633.77     17.96 o 
   8   1   3      197.77      176.89      9.00 o 
   9   1   3      729.80      769.51     17.39 o 
  10   1   3     4382.63     4410.61     51.57 o 
  11   1   3     2340.93     2269.66     33.42 o 
  12   1   3        8.23       10.20      8.96 o 
  13   1   3     1270.06     1302.92     26.49 o 
  14   1   3      137.74      137.31     11.18 o 
  15   1   3      396.91      400.48     15.75 o 
  16   1   3        5.16        0.78      9.85 o 
 -17   2   3       91.99       98.90     19.05 o 
 -16   2   3      126.29      125.01     18.83 o 
 -15   2   3       31.21       59.59     16.86 o 
 -14   2   3        7.08       32.90     14.07 o 
 -13   2   3      436.01      446.98     18.01 o 
 -12   2   3      141.42      146.84     14.84 o 
 -11   2   3      419.74      391.73     14.60 o 
 -10   2   3       91.02      105.46      8.89 o 
  -9   2   3     3665.76     3552.97     44.54 o 
  -8   2   3       87.48       96.79      5.57 o 
  -7   2   3     3886.02     3633.04     33.50 o 
  -6   2   3      264.31      320.98      7.81 o 
  -5   2   3    10485.17    10570.20     84.20 o 
  -4   2   3     1603.48     1689.68     32.98 o 
  -3   2   3     3830.08     3728.57     32.36 o 
  -2   2   3      859.30      904.04     13.57 o 
  -1   2   3    15855.48    16541.20    147.85 o 
   0   2   3    57912.65    62923.38    489.57 o 
   1   2   3    78369.48    83407.09    646.71 o 
   2   2   3        5.85        2.22      3.49 o 
   3   2   3     2410.32     2181.07     25.71 o 
   4   2   3      562.19      613.02     10.19 o 
   5   2   3     1418.10     1132.82     12.47 o 
   6   2   3     4373.74     4565.46     56.87 o 
   7   2   3     6057.09     5662.56     59.06 o 
   8   2   3       99.61       73.70      7.96 o 
   9   2   3     3486.67     3375.37     61.91 o 
  10   2   3     1474.28     1354.62     33.29 o 
  11   2   3      556.16      539.53     16.77 o 
  12   2   3        9.53       16.99      9.14 o 
  13   2   3      316.00      292.74     14.89 o 
  14   2   3      146.11      146.06     13.12 o 
  15   2   3      195.10      210.77     16.72 o 
  16   2   3        6.16        1.52     21.64 o 
 -16   3   3        0.32       -8.47     18.86 o 
 -15   3   3     1001.11     1095.71     27.68 o 
 -14   3   3      312.51      288.55     20.63 o 
 -13   3   3     1935.02     1862.07     33.41 o 
 -12   3   3      142.99      125.50     24.54 o 
 -11   3   3     1199.49     1171.28     52.20 o 
 -10   3   3     1401.16     1394.50     33.51 o 
  -9   3   3     5641.98     5740.65     60.67 o 
  -8   3   3      330.63      326.68      8.78 o 
  -7   3   3     1502.06     1524.61     17.70 o 
  -6   3   3     1717.81     1787.54     19.10 o 
  -5   3   3      510.63      475.92     14.61 o 
  -4   3   3      635.99      608.34     11.30 o 
  -3   3   3     1126.35     1227.44     14.62 o 
  -2   3   3      936.86      937.35     15.15 o 
  -1   3   3     2053.07     2108.18     21.61 o 
   0   3   3     2418.98     2497.97     26.60 o 
   1   3   3        7.48        8.25      3.58 o 
   2   3   3     1805.02     1876.51     23.84 o 
   3   3   3        0.79        1.72      5.76 o 
   4   3   3      325.94      510.45     15.37 o 
   5   3   3      256.84      229.87     11.19 o 
   6   3   3     1503.43     1508.96     28.04 o 
   7   3   3      772.28      794.37     18.22 o 
   8   3   3     1364.77     1334.59     21.94 o 
   9   3   3      100.86      100.37     10.83 o 
  10   3   3      136.51      127.97     13.97 o 
  11   3   3     1582.61     1565.17     56.59 o 
  12   3   3       58.80       61.23     15.09 o 
  13   3   3      764.95      761.49     36.46 o 
  14   3   3       56.75       70.24     14.24 o 
  15   3   3      275.12      287.08     31.32 o 
  16   3   3       49.13       31.49     23.32 o 
 -15   4   3      266.50      253.72     24.62 o 
 -14   4   3      352.49      381.18     18.38 o 
 -13   4   3     1381.38     1397.54     36.92 o 
 -12   4   3      545.06      563.81     24.26 o 
 -11   4   3      792.15      787.31     51.27 o 
 -10   4   3       51.81       76.09     16.33 o 
  -9   4   3     1662.51     1590.30     57.50 o 
  -8   4   3     1809.87     1780.78     35.59 o 
  -7   4   3     2773.63     2764.86     33.63 o 
  -6   4   3      641.22      642.06     11.05 o 
  -5   4   3     2516.22     2338.68     30.98 o 
  -4   4   3      413.77      365.58     10.61 o 
  -3   4   3     4365.54     4381.57     39.72 o 
  -2   4   3     2779.46     2990.44     34.46 o 
  -1   4   3     3379.63     3271.86     33.65 o 
   0   4   3      547.91      573.29     12.37 o 
   1   4   3     8329.93     8401.95     69.82 o 
   2   4   3      608.28      615.45     12.71 o 
   3   4   3     1758.41     1567.88     20.68 o 
   4   4   3     1182.58     1173.55     16.53 o 
   5   4   3     1160.46     1131.24     24.58 o 
   6   4   3      390.57      372.10     16.44 o 
   7   4   3     6514.75     6513.78     84.69 o 
   8   4   3      820.58      829.48     21.63 o 
   9   4   3      937.37      947.28     25.15 o 
  10   4   3      105.03      122.95     10.18 o 
  11   4   3      679.26      671.68     24.08 o 
  12   4   3       81.74       79.81     19.74 o 
  13   4   3      251.45      270.03     29.59 o 
  14   4   3       16.82        7.58     21.38 o 
  15   4   3      115.01      150.11     28.37 o 
 -15   5   3      261.07      263.23     18.09 o 
 -14   5   3        3.38        6.39     14.52 o 
 -13   5   3     1241.69     1218.16     36.18 o 
 -12   5   3      642.43      704.18     28.25 o 
 -11   5   3       47.22       54.00     13.65 o 
 -10   5   3      562.75      600.75     69.54 o 
  -9   5   3      318.72      312.53     18.06 o 
  -8   5   3      589.92      560.20     25.09 o 
  -7   5   3      498.55      445.01     18.72 o 
  -6   5   3      582.09      596.19     14.31 o 
  -5   5   3       27.15       26.49      6.52 o 
  -4   5   3     1767.37     1737.28     24.35 o 
  -3   5   3      175.05      150.71     11.19 o 
  -2   5   3     2937.04     2961.30     35.84 o 
  -1   5   3        0.54       -2.74      5.04 o 
   0   5   3      540.62      494.54     11.02 o 
   1   5   3        4.35       -0.19      4.78 o 
   2   5   3     2368.47     2349.59     29.72 o 
   3   5   3      693.18      630.38     13.77 o 
   4   5   3      465.00      429.13     17.09 o 
   5   5   3      519.94      471.37     18.65 o 
   6   5   3     2111.70     2107.47     84.31 o 
   7   5   3      630.24      639.61     31.15 o 
   8   5   3     1304.05     1254.96     29.35 o 
   9   5   3      534.65      512.26     29.28 o 
  10   5   3       26.23       49.50     11.49 o 
  11   5   3      649.78      668.36     35.82 o 
  12   5   3      424.11      420.26     32.08 o 
  13   5   3      545.11      615.57     38.64 o 
  14   5   3      122.19      165.93     29.04 o 
 -14   6   3      547.31      543.26     28.42 o 
 -13   6   3      306.59      347.46     36.07 o 
 -12   6   3      142.19      178.54     18.66 o 
 -11   6   3       14.41        8.34     15.03 o 
 -10   6   3      228.24      202.25     18.30 o 
  -9   6   3     1171.35     1097.28     30.74 o 
  -8   6   3     2261.29     2199.40     89.57 o 
  -7   6   3     2320.86     2263.55     43.60 o 
  -6   6   3       94.78       92.04     12.91 o 
  -5   6   3      346.91      344.07     12.99 o 
  -4   6   3      439.76      450.88     18.72 o 
  -3   6   3      355.75      318.71     16.10 o 
  -2   6   3       38.78       56.29      8.41 o 
  -1   6   3      762.88      732.61     15.71 o 
   0   6   3        1.36       -3.47      5.81 o 
   1   6   3     1440.92     1457.26     20.67 o 
   2   6   3       39.85       29.86      7.20 o 
   3   6   3     1261.89     1241.51     28.11 o 
   4   6   3       71.25       74.00     18.02 o 
   5   6   3      448.94      439.84     19.60 o 
   6   6   3       80.31       65.83     13.64 o 
   7   6   3      180.48      189.95     17.47 o 
   8   6   3      465.49      474.15     48.24 o 
   9   6   3     1202.75     1142.50     25.25 o 
  10   6   3       87.90       78.70     11.48 o 
  11   6   3      345.86      410.66     33.42 o 
  12   6   3      218.60      267.12     30.39 o 
  13   6   3       26.52       16.50     23.07 o 
 -12   7   3      120.12      154.25     19.45 o 
 -11   7   3      125.48      124.72     18.25 o 
 -10   7   3      311.58      347.25     64.28 o 
  -9   7   3       25.05       -1.55     13.30 o 
  -8   7   3      119.38      131.67     35.78 o 
  -7   7   3     1114.23     1168.08     31.62 o 
  -6   7   3      960.10      987.04     28.96 o 
  -5   7   3      587.20      651.48     24.07 o 
  -4   7   3      298.71      303.46     16.76 o 
  -3   7   3      552.67      561.04     35.06 o 
  -2   7   3      460.84      456.83     18.57 o 
  -1   7   3      117.02      116.75     10.03 o 
   0   7   3      845.23      852.40     16.89 o 
   1   7   3       18.49       19.24      8.17 o 
   2   7   3     1760.47     1725.21     36.09 o 
   3   7   3        1.68      -14.25      9.50 o 
   4   7   3      467.26      450.04     20.82 o 
   5   7   3      186.69      207.16     23.32 o 
   6   7   3     1271.82     1229.83     33.76 o 
   7   7   3        1.78      -12.22     10.43 o 
   8   7   3      226.86      258.83     17.38 o 
   9   7   3        2.48        3.37     20.37 o 
  10   7   3       81.14       87.81     24.58 o 
  11   7   3       94.34       84.19     23.49 o 
  12   7   3      418.20      387.60     35.95 o 
 -10   8   3        5.82        3.52     28.20 o 
  -9   8   3      221.80      209.61     20.08 o 
  -8   8   3        6.79        5.58     17.55 o 
  -7   8   3      123.83      141.57     16.51 o 
  -6   8   3      192.30      197.82     32.20 o 
  -5   8   3      221.23      223.64     17.20 o 
  -4   8   3        7.75       11.02     11.61 o 
  -3   8   3        8.30        0.99     18.52 o 
  -2   8   3       77.49       86.78     12.94 o 
  -1   8   3      362.30      372.10     18.06 o 
   0   8   3      168.46      173.96     12.27 o 
   1   8   3      253.45      267.87     17.29 o 
   2   8   3       18.45       10.82     12.05 o 
   3   8   3      885.97      828.91     26.58 o 
   4   8   3       11.09        2.48     11.91 o 
   5   8   3       66.10       82.94     13.84 o 
   6   8   3       32.70       36.16     29.25 o 
   7   8   3      112.93       97.60     34.47 o 
   8   8   3      240.41      239.68     30.39 o 
   9   8   3      206.24      141.18     26.27 o 
  10   8   3      138.86      131.25     26.52 o 
  -8   9   3       40.31       36.48     16.16 o 
  -7   9   3      422.83      425.78     24.44 o 
  -6   9   3      666.15      680.98     28.95 o 
  -5   9   3       73.31       55.57     15.66 o 
  -4   9   3      705.01      711.24     27.29 o 
  -3   9   3       44.54       25.09     18.02 o 
   1   9   3     1182.26     1272.79     45.25 o 
   2   9   3       27.68       18.60     12.71 o 
   3   9   3      208.97      203.36     17.71 o 
   4   9   3     2464.13     2478.20     49.84 o 
   5   9   3       70.27       70.49     17.22 o 
   6   9   3      523.59      580.38     41.25 o 
   7   9   3       18.13       31.23     22.23 o 
   2  10   3       44.27       42.94     23.57 o 
   3  10   3       17.63       13.11     14.55 o 
 -16   0   4       51.46       62.30     23.66 o 
 -14   0   4        9.19        5.30     18.35 o 
 -12   0   4       59.36       87.91     11.75 o 
 -10   0   4      719.82      676.90     20.36 o 
  -8   0   4      465.12      357.44     13.82 o 
  -6   0   4      534.58      328.33     17.93 o 
  -4   0   4     2569.22     2493.11     47.48 o 
  -2   0   4     1054.89      941.28     15.20 o 
   0   0   4    13992.66    14682.10    222.59 o 
   2   0   4      930.30      788.54     14.21 o 
   4   0   4     7953.09     7734.56    174.90 o 
   6   0   4     9562.78     9736.51    114.08 o 
   8   0   4     4839.79     4441.73     86.42 o 
  10   0   4     2669.63     2614.02     43.87 o 
  12   0   4      889.54      864.50     36.49 o 
  14   0   4      588.85      565.20     24.37 o 
  16   0   4        5.23        8.71     14.45 o 
 -17   1   4        0.01        8.57     22.23 o 
 -16   1   4      185.36      172.80     19.02 o 
 -15   1   4       63.21       67.09     15.92 o 
 -14   1   4     2677.91     2627.43     40.33 o 
 -13   1   4       36.36       26.14      8.98 o 
 -12   1   4      560.73      649.85     15.28 o 
 -11   1   4      191.81      172.22      8.86 o 
 -10   1   4      336.07      342.89     11.06 o 
  -9   1   4      136.90      187.06     12.92 o 
  -8   1   4      116.70       65.99      6.63 o 
  -7   1   4       17.58       15.63      5.48 o 
  -6   1   4     4515.86     4763.83     49.14 o 
  -5   1   4     5524.17     6051.93     74.79 o 
  -4   1   4     6269.34     6270.56     60.57 o 
  -3   1   4        9.92        5.39      3.43 o 
  -2   1   4      226.92      214.63      8.80 o 
  -1   1   4     5766.33     6345.08     58.19 o 
   0   1   4       15.55       17.12      3.98 o 
   1   1   4      394.26      438.17      9.97 o 
   2   1   4      293.71      301.91      7.62 o 
   3   1   4     1483.07     1369.31     20.25 o 
   4   1   4      822.60      945.52     18.50 o 
   5   1   4      326.29      334.36     16.38 o 
   6   1   4     3930.46     3893.22     42.38 o 
   7   1   4        5.52        3.30      5.88 o 
   8   1   4     1252.08     1164.77     20.38 o 
   9   1   4       65.96       74.39      8.45 o 
  10   1   4      320.81      301.30     13.21 o 
  11   1   4       43.03       54.09      9.28 o 
  12   1   4     1557.55     1595.73     28.39 o 
  13   1   4      101.06      108.12     10.24 o 
  14   1   4     1808.08     1812.74     28.57 o 
  15   1   4       13.50       16.60      9.66 o 
  16   1   4      173.47      174.60     15.63 o 
 -16   2   4      157.99      158.78     14.63 o 
 -15   2   4      460.22      460.14     19.37 o 
 -14   2   4      200.97      190.82     13.94 o 
 -13   2   4       65.80       64.16     10.94 o 
 -12   2   4     1685.35     1679.01     29.72 o 
 -11   2   4      211.13      202.39     14.64 o 
 -10   2   4      640.05      640.35     12.80 o 
  -9   2   4       63.85       57.61      5.63 o 
  -8   2   4     2515.53     2343.30     24.55 o 
  -7   2   4      755.34      799.49     15.32 o 
  -6   2   4     3921.32     4033.35     35.88 o 
  -5   2   4      930.39     1101.02     16.90 o 
  -4   2   4     4211.10     4002.46     46.38 o 
  -3   2   4        7.32       -1.73      4.64 o 
  -2   2   4     4769.88     4654.81     46.16 o 
  -1   2   4      142.90      176.23      6.72 o 
   0   2   4    19624.66    20781.92    161.26 o 
   1   2   4      749.64      818.53     12.85 o 
   2   2   4     3610.30     3546.44     36.43 o 
   3   2   4      536.17      576.86      9.30 o 
   4   2   4     1814.89     1516.36     22.41 o 
   5   2   4     3582.44     4031.16     38.39 o 
   6   2   4     3665.00     3371.84     33.95 o 
   7   2   4      254.81      260.62     10.21 o 
   8   2   4     2108.99     1912.96     43.59 o 
   9   2   4      678.53      639.94     15.87 o 
  10   2   4     1308.12     1320.55     23.81 o 
  11   2   4      823.85      806.27     26.75 o 
  12   2   4     1389.73     1336.54     29.45 o 
  13   2   4     1134.08     1051.82     24.36 o 
  14   2   4      203.07      212.28     17.89 o 
  15   2   4      296.41      350.18     21.89 o 
  16   2   4      470.12      537.43     22.36 o 
 -16   3   4      521.87      569.45     26.11 o 
 -15   3   4      109.15      102.27     13.68 o 
 -14   3   4     1411.27     1399.42     30.27 o 
 -13   3   4       80.71       86.96     14.69 o 
 -12   3   4     1825.57     1789.47     38.41 o 
 -11   3   4      377.67      379.40     19.29 o 
 -10   3   4     1040.81     1027.42     27.81 o 
  -9   3   4        1.78        6.57      9.64 o 
  -8   3   4      275.99      254.33     10.26 o 
  -7   3   4     1668.29     1699.45     19.53 o 
  -6   3   4     2632.81     2537.67     27.90 o 
  -5   3   4     1955.63     1887.43     33.34 o 
  -4   3   4     1922.97     1905.25     52.83 o 
  -3   3   4     1145.17     1071.69     19.24 o 
  -2   3   4     4153.89     4773.51     48.62 o 
  -1   3   4       96.93      151.07      6.86 o 
   0   3   4       45.83       52.17      6.42 o 
   1   3   4     5822.84     6096.29     51.25 o 
   2   3   4     3878.78     4122.54     42.60 o 
   3   3   4     7704.70     8143.16     77.43 o 
   4   3   4       86.68      110.51      5.43 o 
   5   3   4     2125.72     2089.18     34.12 o 
   6   3   4      330.79      283.13     10.66 o 
   7   3   4      802.33      787.06     14.50 o 
   8   3   4     1896.83     1803.10     26.28 o 
   9   3   4      449.90      468.05     14.80 o 
  10   3   4       75.68       80.18      9.65 o 
  11   3   4      896.05      876.43     20.09 o 
  12   3   4      549.60      578.18     36.92 o 
  13   3   4      281.57      276.35     18.45 o 
  14   3   4      771.38      744.90     27.92 o 
  15   3   4      143.56      153.81     26.94 o 
 -15   4   4      111.10       93.23     14.39 o 
 -14   4   4      232.42      248.49     20.11 o 
 -13   4   4       23.91       19.20     13.32 o 
 -12   4   4     2009.21     1985.54     49.46 o 
 -11   4   4       10.61       -2.25     11.31 o 
 -10   4   4     1694.35     1722.85     37.38 o 
  -9   4   4     2029.83     1909.89     38.38 o 
  -8   4   4     1207.14     1188.16     28.63 o 
  -7   4   4     2866.80     2876.75     34.89 o 
  -6   4   4     3033.88     2989.12     29.35 o 
  -5   4   4      120.92      154.42     11.85 o 
  -4   4   4     1874.43     1779.48     31.34 o 
  -3   4   4     2839.60     3043.55     35.94 o 
  -2   4   4    14136.81    15137.15    139.66 o 
  -1   4   4     6936.18     7590.01     64.61 o 
   0   4   4     3963.30     3975.19     36.93 o 
   1   4   4      997.85     1051.99     14.38 o 
   2   4   4     1722.12     1641.34     23.69 o 
   3   4   4       22.63       11.75      6.87 o 
   4   4   4     2489.06     2454.25     28.85 o 
   5   4   4       31.92       33.19      8.56 o 
   6   4   4     5076.81     4978.91     67.73 o 
   7   4   4       42.53       56.60     10.60 o 
   8   4   4      887.96      835.14     19.19 o 
   9   4   4       20.59       13.98     13.85 o 
  10   4   4      790.90      823.65     25.20 o 
  11   4   4       11.84       -2.96     12.84 o 
  12   4   4      245.84      266.24     17.76 o 
  13   4   4      210.22      205.75     17.76 o 
  14   4   4      114.99      119.80     23.91 o 
  15   4   4       60.13       78.21     26.10 o 
 -15   5   4        0.52        4.19     15.07 o 
 -14   5   4      390.97      381.89     23.51 o 
 -13   5   4      175.93      177.38     19.05 o 
 -12   5   4     1306.63     1335.13     36.71 o 
 -11   5   4      321.76      326.56     34.64 o 
 -10   5   4       36.60       10.89     11.87 o 
  -9   5   4      424.98      385.48     23.74 o 
  -8   5   4       86.83       90.34     13.33 o 
  -7   5   4      301.14      263.97     16.31 o 
  -6   5   4     1127.66     1112.85     27.38 o 
  -5   5   4     1787.63     1763.27     33.84 o 
  -4   5   4      445.54      463.43     17.49 o 
  -3   5   4      346.13      284.50     22.26 o 
  -2   5   4       67.39       70.36     10.65 o 
  -1   5   4     2034.68     2012.09     23.65 o 
   0   5   4      846.55      858.98     14.29 o 
   1   5   4     2112.74     2135.39     23.96 o 
   2   5   4      444.09      499.28     16.94 o 
   3   5   4     2009.38     2005.99     26.69 o 
   4   5   4      356.03      367.98     11.00 o 
   5   5   4      527.72      474.51     19.01 o 
   6   5   4     2016.13     1962.63     36.81 o 
   7   5   4     1397.00     1272.68     29.24 o 
   8   5   4     1113.21     1000.61     26.96 o 
   9   5   4     1205.52     1137.76     24.60 o 
  10   5   4      274.96      265.86     32.79 o 
  11   5   4      835.09      868.98     53.37 o 
  12   5   4      237.74      277.12     24.12 o 
  13   5   4      519.19      544.52     38.89 o 
  14   5   4      802.81      822.08     44.87 o 
 -13   6   4      302.06      333.41     41.25 o 
 -12   6   4       70.88       32.19     14.16 o 
 -11   6   4      992.71     1018.35     64.66 o 
 -10   6   4      244.46      223.82     35.36 o 
  -9   6   4     2160.34     2160.41     44.48 o 
  -8   6   4     3308.82     3282.52     56.34 o 
  -7   6   4      555.78      534.55     21.63 o 
  -6   6   4      246.45      232.27     19.24 o 
  -5   6   4       99.66      122.08     12.72 o 
  -4   6   4     1493.32     1461.03     30.65 o 
  -3   6   4      161.24      161.43     10.22 o 
  -2   6   4     1017.55      987.60     19.84 o 
  -1   6   4      832.83      823.95     17.59 o 
   0   6   4      718.69      709.57     20.49 o 
   1   6   4        4.82       -0.68      5.96 o 
   2   6   4      539.60      532.60     17.37 o 
   3   6   4       20.84       23.95     18.52 o 
   4   6   4     1091.07     1033.58     30.85 o 
   5   6   4       16.91        1.98     16.12 o 
   6   6   4      809.38      818.20     24.64 o 
   7   6   4       66.02       75.71     12.46 o 
   8   6   4      149.77      162.83     15.15 o 
   9   6   4      165.81      167.64     13.40 o 
  10   6   4       63.31       70.63     21.39 o 
  11   6   4      138.63      154.15     26.10 o 
  12   6   4      258.58      231.26     30.14 o 
  13   6   4      152.53      162.99     29.30 o 
 -12   7   4      569.65      579.79     29.29 o 
 -11   7   4       85.99       97.06     19.49 o 
 -10   7   4      514.50      507.33     25.37 o 
  -9   7   4        5.48       -5.33     12.30 o 
  -8   7   4        2.32      -12.19     18.06 o 
  -7   7   4     2460.45     2412.15     46.55 o 
  -6   7   4      143.89      152.68     15.04 o 
  -5   7   4     1217.56     1216.48     98.67 o 
  -4   7   4       22.89       32.37     10.83 o 
  -3   7   4      156.94      170.92     13.60 o 
  -2   7   4        7.30        7.09     11.81 o 
  -1   7   4     1466.04     1464.46     34.48 o 
   0   7   4      110.88      127.15     13.56 o 
   1   7   4     2349.61     2422.83     34.39 o 
   2   7   4       11.31        4.64     17.72 o 
   3   7   4      991.78      978.89     38.77 o 
   4   7   4        1.07      -12.47     10.01 o 
   5   7   4     1028.19     1045.33     29.40 o 
   6   7   4       53.28       76.40     13.23 o 
   7   7   4      236.59      258.62     17.49 o 
   8   7   4       43.56       45.47     13.40 o 
   9   7   4       56.87       79.63     13.94 o 
  10   7   4       86.93      111.88     26.01 o 
  11   7   4      480.28      456.55     37.21 o 
  12   7   4       32.95       20.79     21.30 o 
 -10   8   4      173.21      173.52     19.97 o 
  -9   8   4      435.60      409.83     52.49 o 
  -8   8   4       58.92       50.27     15.45 o 
  -7   8   4      104.80      103.82     24.88 o 
  -6   8   4        3.60        6.88     12.63 o 
  -5   8   4      234.11      266.58     18.36 o 
  -4   8   4       21.10        6.11     12.00 o 
  -3   8   4      127.18      122.27     13.39 o 
  -2   8   4      584.27      563.62     24.79 o 
  -1   8   4      102.35      127.72     14.56 o 
   0   8   4      654.92      645.31     19.23 o 
   1   8   4       66.69       66.59     12.86 o 
   2   8   4       25.73       21.85     11.97 o 
   3   8   4     1088.05     1052.29     34.39 o 
   4   8   4       26.85       38.71     12.96 o 
   5   8   4        0.68       -1.72     13.85 o 
   6   8   4      242.27      257.75     18.79 o 
   7   8   4      169.62      170.62     16.82 o 
   8   8   4      112.38       90.42     25.17 o 
   9   8   4      422.26      407.72     36.28 o 
  10   8   4       62.76       28.96     25.17 o 
  -8   9   4       27.59       23.04     16.54 o 
  -7   9   4     1068.15     1062.27     34.58 o 
  -6   9   4       69.44       77.01     15.92 o 
  -5   9   4      798.29      862.58     42.51 o 
  -4   9   4      124.74      116.85     22.06 o 
  -3   9   4      258.57      287.83     26.18 o 
  -2   9   4       59.08        4.38     18.52 o 
   0   9   4       60.78       77.79     21.38 o 
   1   9   4       38.84       64.69     15.05 o 
   2   9   4      623.24      592.49     57.08 o 
   3   9   4      946.76      935.17     31.01 o 
   4   9   4       14.49       -2.38     12.85 o 
   5   9   4     1580.94     1693.55     41.46 o 
   6   9   4        2.26       -0.85     14.73 o 
   7   9   4      385.72      415.71     37.46 o 
   2  10   4      124.46       93.77     17.07 o 
 -17   0   5        1.26       24.16     24.41 o 
 -15   0   5       28.65       32.92     21.13 o 
 -13   0   5      177.74      125.39     13.05 o 
 -11   0   5      182.85      166.04     13.17 o 
  -9   0   5      270.10      252.35     12.65 o 
  -7   0   5      463.20      308.46     17.68 o 
  -5   0   5     1118.65      908.38     26.35 o 
  -3   0   5     1332.52     1239.26     18.79 o 
  -1   0   5     1982.09     1848.79     25.48 o 
   1   0   5     3065.11     3050.38     32.53 o 
   3   0   5      783.27      653.55     14.34 o 
   5   0   5     9177.85     9130.67    128.13 o 
   7   0   5     6282.47     6237.34     78.82 o 
   9   0   5     1788.27     1716.88     33.01 o 
  11   0   5        9.75        0.95     10.57 o 
  13   0   5      889.49      876.22     62.80 o 
  15   0   5      722.61      773.24     31.91 o 
 -17   1   5      203.01      146.32     19.71 o 
 -16   1   5        0.19        0.61     14.28 o 
 -15   1   5     1664.87     1620.43     31.55 o 
 -14   1   5       17.52       23.64      9.99 o 
 -13   1   5     1150.23     1103.45     24.08 o 
 -12   1   5       39.99       30.24      7.51 o 
 -11   1   5      279.28      328.55     11.67 o 
 -10   1   5       45.15       35.55      9.96 o 
  -9   1   5     4081.46     4010.06     45.55 o 
  -8   1   5        0.75       18.55      6.07 o 
  -7   1   5     2185.91     2195.49     28.11 o 
  -6   1   5       42.45       38.00      6.04 o 
  -5   1   5      683.42      648.79     13.24 o 
  -4   1   5      175.74      149.35     11.51 o 
  -3   1   5     3812.27     4000.35     45.13 o 
  -2   1   5      141.50      139.62     11.04 o 
  -1   1   5     1709.74     1837.44     27.53 o 
   0   1   5       33.15       44.75      4.43 o 
   1   1   5       99.82      116.03      4.99 o 
   2   1   5      589.27      575.60     16.37 o 
   3   1   5      499.80      566.44     15.23 o 
   4   1   5     1740.35     2058.00     22.08 o 
   5   1   5      565.75      627.90     13.56 o 
   6   1   5      619.98      669.14     15.13 o 
   7   1   5     2704.76     2728.72     33.51 o 
   8   1   5      362.18      383.42     13.07 o 
   9   1   5      239.55      243.06     19.78 o 
  10   1   5       76.58       89.42     13.69 o 
  11   1   5       20.45       17.86      7.77 o 
  12   1   5      346.11      336.40     15.61 o 
  13   1   5     1030.48     1068.39     21.29 o 
  14   1   5       30.01       29.98      9.64 o 
  15   1   5      826.59      840.11     31.47 o 
  16   1   5       45.85       41.40     16.90 o 
 -16   2   5       17.09       37.49     12.68 o 
 -15   2   5      410.87      413.01     21.80 o 
 -14   2   5      643.66      601.21     24.77 o 
 -13   2   5     1490.90     1393.33     28.24 o 
 -12   2   5     1074.07      974.66     38.05 o 
 -11   2   5      412.62      450.34     19.47 o 
 -10   2   5      285.97      269.78     11.37 o 
  -9   2   5     1603.61     1575.75     24.11 o 
  -8   2   5      553.24      526.47     10.26 o 
  -7   2   5     6394.41     6660.98     56.42 o 
  -6   2   5     1219.14     1412.50     31.00 o 
  -5   2   5     7992.28     8107.68     78.48 o 
  -4   2   5        9.09       -1.14      4.17 o 
  -3   2   5     2595.32     2490.78     37.95 o 
  -2   2   5      965.23      934.95     14.39 o 
  -1   2   5     5124.94     4921.99     48.22 o 
   0   2   5     2097.66     2247.16     21.61 o 
   1   2   5     6014.80     5864.92     59.00 o 
   2   2   5      385.55      470.26     16.57 o 
   3   2   5     3997.84     3767.90     39.40 o 
   4   2   5      231.61      274.03      7.06 o 
   5   2   5     3458.38     3299.42     32.94 o 
   6   2   5      998.49     1033.66     19.24 o 
   7   2   5     6891.88     6588.99     79.03 o 
   8   2   5       77.20       82.86      7.87 o 
   9   2   5      530.06      510.17     20.00 o 
  10   2   5       56.35       53.54      8.93 o 
  11   2   5     1872.69     1840.28     29.94 o 
  12   2   5     1421.77     1438.42     27.23 o 
  13   2   5     2687.72     2621.90     49.99 o 
  14   2   5      404.83      376.59     21.84 o 
  15   2   5      656.73      702.60     23.74 o 
  16   2   5      359.68      384.32     19.80 o 
 -16   3   5      406.15      503.60     21.49 o 
 -15   3   5     1756.95     1807.23     35.93 o 
 -14   3   5       72.41       46.38     12.44 o 
 -13   3   5     1204.90     1203.19     33.37 o 
 -12   3   5      421.78      403.74     21.34 o 
 -11   3   5      359.59      360.60     18.46 o 
 -10   3   5      643.48      626.64     22.82 o 
  -9   3   5     3492.52     3524.65     42.08 o 
  -8   3   5      940.02      882.39     17.51 o 
  -7   3   5     2502.08     2582.06     32.40 o 
  -6   3   5      970.04      944.16     18.08 o 
  -5   3   5       39.68       17.79      5.69 o 
  -4   3   5     2106.02     2144.78     27.52 o 
  -3   3   5        5.36       25.13      7.35 o 
  -2   3   5     1897.21     1996.78     24.83 o 
  -1   3   5      678.36      703.21     17.68 o 
   0   3   5      171.72      108.70      5.11 o 
   1   3   5      181.65      201.06      6.11 o 
   2   3   5     7445.07     7921.39     76.18 o 
   3   3   5      652.80      655.24     21.29 o 
   4   3   5      404.74      367.73      7.43 o 
   5   3   5       25.45       33.63      4.74 o 
   6   3   5      809.43      841.21     11.83 o 
   7   3   5     1771.81     1782.41     23.04 o 
   8   3   5     1613.91     1576.40     21.93 o 
   9   3   5      187.32      234.10     21.17 o 
  10   3   5       12.40        1.34     10.15 o 
  11   3   5      785.63      787.97     40.28 o 
  12   3   5      648.96      595.06     55.73 o 
  13   3   5       99.00      114.79     16.04 o 
  14   3   5       35.60       31.51     14.61 o 
  15   3   5      364.50      317.06     21.31 o 
 -15   4   5      384.94      375.44     25.13 o 
 -14   4   5      496.08      498.71     25.92 o 
 -13   4   5      540.61      533.29     24.11 o 
 -12   4   5      317.05      345.87     20.18 o 
 -11   4   5       16.10        8.90     12.47 o 
 -10   4   5       12.46       13.21     11.01 o 
  -9   4   5     2188.57     2116.11     40.71 o 
  -8   4   5     1248.84     1243.36     29.46 o 
  -7   4   5     4067.25     3970.73     45.52 o 
  -6   4   5      136.23      153.37      8.74 o 
  -5   4   5     3180.40     2967.89     45.42 o 
  -4   4   5      112.65      102.91      8.13 o 
  -3   4   5     3724.77     3759.02     64.23 o 
  -2   4   5     1109.87     1178.27     18.82 o 
  -1   4   5     4442.56     4394.13     46.27 o 
   0   4   5     4078.92     4352.69     40.03 o 
   1   4   5    24670.14    25661.96    200.14 o 
   2   4   5       41.06       49.66      8.37 o 
   3   4   5      771.61      712.65     14.08 o 
   4   4   5      419.88      492.66     11.86 o 
   5   4   5     3985.83     3944.85     61.64 o 
   6   4   5      593.98      584.05     25.17 o 
   7   4   5     3331.49     3283.36     57.50 o 
   8   4   5      102.93      107.52     10.63 o 
   9   4   5     1202.26     1084.15     24.02 o 
  10   4   5        5.15      -11.74     10.51 o 
  11   4   5      592.77      564.42     55.73 o 
  12   4   5        1.49       19.86     12.64 o 
  13   4   5      216.55      240.50     18.90 o 
  14   4   5      396.60      460.51     23.76 o 
  15   4   5      137.70       94.54     26.94 o 
 -14   5   5      255.97      239.51     21.11 o 
 -13   5   5      464.28      479.16     30.69 o 
 -12   5   5       56.55       58.43     15.09 o 
 -11   5   5      242.73      264.07     19.19 o 
 -10   5   5     4763.53     4620.77    103.89 o 
  -9   5   5     1604.68     1615.59     37.05 o 
  -8   5   5      425.98      427.31     20.77 o 
  -7   5   5     2548.80     2471.18     43.96 o 
  -6   5   5      171.66      181.95     15.20 o 
  -5   5   5      903.11      936.49     24.18 o 
  -4   5   5      942.19      900.54     19.01 o 
  -3   5   5      353.15      382.93     12.85 o 
  -2   5   5     1144.61     1178.12     20.07 o 
  -1   5   5      934.66      968.80     25.89 o 
   0   5   5     5244.16     5358.24     49.14 o 
   1   5   5      452.88      480.16     16.67 o 
   2   5   5      331.35      308.62     11.82 o 
   3   5   5      348.46      347.55     12.94 o 
   4   5   5      438.90      392.58     18.03 o 
   5   5   5      735.01      727.32     34.05 o 
   6   5   5      405.96      378.23     18.14 o 
   7   5   5     1102.37     1082.11     32.16 o 
   8   5   5     1671.06     1583.54     34.58 o 
   9   5   5      177.22      181.44     26.69 o 
  10   5   5      419.62      398.20     17.16 o 
  11   5   5      803.45      770.10     26.53 o 
  12   5   5      148.20      195.04     17.74 o 
  13   5   5      271.85      333.97     32.16 o 
  14   5   5      136.87      188.07     29.72 o 
 -13   6   5       77.84       46.78     17.09 o 
 -12   6   5      545.10      580.49     35.48 o 
 -11   6   5      370.56      377.86     22.53 o 
 -10   6   5      390.06      400.13     21.93 o 
  -9   6   5       37.50       49.76     13.54 o 
  -8   6   5      118.20      100.74     14.52 o 
  -7   6   5     1382.55     1381.06     33.22 o 
  -6   6   5      346.93      338.10     18.08 o 
  -5   6   5      673.55      669.37     28.83 o 
  -4   6   5        6.56        2.78      9.10 o 
  -3   6   5       65.88       67.31      8.73 o 
  -2   6   5      647.56      678.36     16.73 o 
  -1   6   5     1413.39     1451.18     23.55 o 
   0   6   5      243.94      232.88      9.44 o 
   1   6   5     1246.10     1233.52     27.56 o 
   2   6   5        0.81       -1.89      9.67 o 
   3   6   5     1274.84     1275.07     89.66 o 
   4   6   5      195.69      209.30     14.84 o 
   5   6   5      489.85      457.49     20.66 o 
   6   6   5      127.54      130.57     47.06 o 
   7   6   5     2133.36     2037.31     40.51 o 
   8   6   5      255.75      260.97     31.91 o 
   9   6   5      202.89      229.38     14.64 o 
  10   6   5      385.68      353.45     21.38 o 
  11   6   5        4.80        5.75     12.42 o 
  12   6   5      207.96      212.32     27.61 o 
  13   6   5        3.21      -27.78     21.89 o 
 -12   7   5       75.55       54.18     17.09 o 
 -11   7   5      270.22      280.83     21.82 o 
 -10   7   5        9.01       -2.94     13.78 o 
  -9   7   5        3.82        2.39     12.95 o 
  -8   7   5       50.69       47.46     13.80 o 
  -7   7   5       72.21       76.69     14.02 o 
  -6   7   5      942.57      917.43     27.20 o 
  -5   7   5       11.24        1.33     11.04 o 
  -4   7   5      553.31      544.63     40.12 o 
  -3   7   5      220.65      269.79     15.38 o 
  -2   7   5     1101.34     1123.24     22.59 o 
  -1   7   5       31.06       30.16      8.30 o 
   0   7   5     1681.54     1730.30     37.92 o 
   1   7   5      179.94      194.59     14.57 o 
   2   7   5      412.23      421.87     20.68 o 
   3   7   5       14.08       12.33     14.10 o 
   4   7   5      641.10      686.68     24.83 o 
   5   7   5       73.39       72.42     19.74 o 
   6   7   5      891.31      834.96     27.51 o 
   7   7   5       84.81       83.16     13.51 o 
   8   7   5      376.55      400.18     21.79 o 
   9   7   5      702.67      684.66     26.44 o 
  10   7   5       54.24       69.83     15.28 o 
  11   7   5        1.07        7.24     23.32 o 
 -10   8   5       93.71      112.18     18.51 o 
  -9   8   5       50.81       45.85     15.68 o 
  -8   8   5      922.20      836.47     42.98 o 
  -7   8   5      899.46      918.26     30.89 o 
  -6   8   5       50.38       79.92     14.26 o 
  -5   8   5        1.83       -4.11     11.49 o 
  -4   8   5      667.62      676.05     34.05 o 
  -3   8   5       13.71       27.44     17.76 o 
  -2   8   5      151.92      155.74     15.19 o 
  -1   8   5     1844.86     1805.30     37.89 o 
   0   8   5       18.12        9.09     16.33 o 
   1   8   5      459.25      489.19     29.17 o 
   2   8   5      214.67      206.74     17.79 o 
   3   8   5      145.94      140.59     19.87 o 
   4   8   5      706.96      670.25     28.08 o 
   5   8   5        2.22       -0.22     11.84 o 
   6   8   5      116.29      113.56     20.46 o 
   7   8   5      217.97      227.12     19.08 o 
   8   8   5      270.82      261.46     20.32 o 
   9   8   5      274.77      250.62     31.49 o 
  -7   9   5        0.34      -13.13     19.87 o 
  -6   9   5     1088.61     1142.42     49.08 o 
  -5   9   5      159.79      143.20     25.59 o 
  -4   9   5      321.48      340.79     28.88 o 
  -3   9   5       46.99       58.09     20.88 o 
  -2   9   5     1260.25     1420.32     49.75 o 
   0   9   5     1042.49     1132.14     46.64 o 
   1   9   5        0.24        0.20     15.87 o 
   2   9   5     1757.20     1754.49     41.61 o 
   3   9   5        0.44        1.28     15.95 o 
   4   9   5      563.93      571.54     26.77 o 
   5   9   5       15.42        5.27     32.92 o 
   6   9   5      550.61      579.97     26.66 o 
   7   9   5        4.92       17.43     24.41 o 
   1  10   5       41.87       34.10     22.39 o 
 -16   0   6      272.97      303.58     30.48 o 
 -14   0   6        9.23       36.45     19.62 o 
 -12   0   6      382.78      431.29     19.44 o 
 -10   0   6      132.24      119.64     11.55 o 
  -8   0   6     4407.13     4307.08     81.24 o 
  -6   0   6     4007.51     4048.54     75.35 o 
  -4   0   6      933.34      749.06     15.26 o 
  -2   0   6     4119.52     4073.77     49.26 o 
   0   0   6     3814.32     3816.27     65.33 o 
   2   0   6    14409.31    14013.05    132.16 o 
   4   0   6      863.15      624.75     20.04 o 
   6   0   6      394.04      590.79     23.53 o 
   8   0   6     5106.18     5075.36     68.13 o 
  10   0   6      283.31      330.59     25.80 o 
  12   0   6      155.78      157.54     14.74 o 
  14   0   6       41.93       52.28     13.96 o 
  16   0   6      489.65      525.49     37.55 o 
 -16   1   6      330.92      322.97     22.71 o 
 -15   1   6       24.55       -1.87     10.54 o 
 -14   1   6     1912.85     1933.91     34.09 o 
 -13   1   6       83.14       72.91     10.59 o 
 -12   1   6     2844.02     2775.96     33.51 o 
 -11   1   6      121.46       62.89      8.67 o 
 -10   1   6      651.67      647.29     16.33 o 
  -9   1   6       82.84       80.16      8.25 o 
  -8   1   6     2584.56     2444.15     53.63 o 
  -7   1   6      120.77      145.30     12.38 o 
  -6   1   6     1422.17     1327.01     25.31 o 
  -5   1   6      100.88      152.78      9.26 o 
  -4   1   6       12.18        0.11      4.72 o 
  -3   1   6      195.03      269.12      6.34 o 
  -2   1   6       77.35       69.81      3.84 o 
  -1   1   6      383.46      433.54      9.46 o 
   0   1   6       85.83       46.95      4.91 o 
   1   1   6      215.16      239.63      7.41 o 
   2   1   6      534.62      583.02      9.06 o 
   3   1   6      587.33      637.58     10.24 o 
   4   1   6      646.28      524.80     10.27 o 
   5   1   6       11.14       31.23      5.35 o 
   6   1   6      945.83      927.95     16.52 o 
   7   1   6      396.71      438.14     12.70 o 
   8   1   6     1320.56     1258.36     27.59 o 
   9   1   6       76.70       81.21     23.95 o 
  10   1   6      233.16      247.44     10.66 o 
  11   1   6      322.64      327.83     12.45 o 
  12   1   6     1124.42     1131.92     21.09 o 
  13   1   6       40.74       31.39      9.07 o 
  14   1   6     1854.47     1838.40     34.20 o 
  15   1   6        1.88      -15.39     10.81 o 
  16   1   6       30.45       14.50     12.89 o 
 -16   2   6      121.89      141.33     15.07 o 
 -15   2   6      117.17      107.29     13.24 o 
 -14   2   6      476.06      500.74     19.61 o 
 -13   2   6      229.69      246.06     21.28 o 
 -12   2   6     1197.68     1258.93     81.03 o 
 -11   2   6      394.20      366.95     14.33 o 
 -10   2   6      924.77      892.96     19.12 o 
  -9   2   6      585.83      587.89     15.27 o 
  -8   2   6     5163.70     5281.16     56.86 o 
  -7   2   6      241.11      237.41     10.15 o 
  -6   2   6    13276.19    13825.30    181.93 o 
  -5   2   6      233.51      335.63     10.23 o 
  -4   2   6     2334.85     2090.77     22.45 o 
  -3   2   6     3127.15     3323.12     36.13 o 
  -2   2   6    11430.02    12148.97     95.62 o 
  -1   2   6     3454.60     3908.47     48.66 o 
   0   2   6    15861.01    16471.13    129.69 o 
   1   2   6       20.99       20.49      6.74 o 
   2   2   6    13910.15    13737.76    126.05 o 
   3   2   6      150.31      204.82     10.08 o 
   4   2   6     4852.88     4558.56     40.14 o 
   5   2   6       60.86       70.38     15.15 o 
   6   2   6     3878.48     3789.42     40.57 o 
   7   2   6       79.11      100.06      7.91 o 
   8   2   6     3050.79     2804.86     35.77 o 
   9   2   6     1022.51      932.39     19.66 o 
  10   2   6     4022.82     4064.12     49.35 o 
  11   2   6        8.02        0.78     11.37 o 
  12   2   6      138.63      123.95     15.39 o 
  13   2   6        2.47       14.02     12.59 o 
  14   2   6      548.08      580.02     24.00 o 
  15   2   6      150.11      142.63     16.26 o 
 -16   3   6      522.43      608.37     32.02 o 
 -15   3   6       25.98       35.24     13.17 o 
 -14   3   6     2174.97     2120.54     46.25 o 
 -13   3   6        0.46       13.29     12.32 o 
 -12   3   6      978.09      994.03     28.43 o 
 -11   3   6      443.90      429.82     21.11 o 
 -10   3   6     1444.90     1440.59     76.53 o 
  -9   3   6      255.20      233.52     12.50 o 
  -8   3   6      325.71      328.25     16.23 o 
  -7   3   6      443.75      433.92     13.32 o 
  -6   3   6     3046.91     3144.85     37.22 o 
  -5   3   6     2172.15     2281.20     28.43 o 
  -4   3   6     1329.71     1330.84     20.56 o 
  -3   3   6     2980.90     3023.10     61.13 o 
  -2   3   6      318.44      386.12     10.49 o 
  -1   3   6     4620.30     4781.40     48.58 o 
   0   3   6     4135.34     4518.98     40.30 o 
   1   3   6       94.09       78.19      8.51 o 
   2   3   6      507.12      613.93     13.20 o 
   3   3   6      809.18      779.47     19.59 o 
   4   3   6      134.58      116.21      7.06 o 
   5   3   6     1526.03     1502.42     17.09 o 
   6   3   6     1141.51     1145.48     19.99 o 
   7   3   6      637.30      591.76     21.70 o 
   8   3   6      893.97      841.15     20.59 o 
   9   3   6      183.80      167.38     15.57 o 
  10   3   6     1042.25     1024.16     28.63 o 
  11   3   6      167.25      165.17     15.96 o 
  12   3   6     1402.17     1358.27     75.39 o 
  13   3   6      471.67      480.89     24.25 o 
  14   3   6      575.24      570.88     40.07 o 
  15   3   6      117.82      142.97     21.47 o 
 -15   4   6      378.26      379.20     24.28 o 
 -14   4   6       95.08      124.72     17.55 o 
 -13   4   6      339.50      375.40     21.81 o 
 -12   4   6      553.05      548.58     31.44 o 
 -11   4   6      101.00      103.69     29.09 o 
 -10   4   6      268.52      252.76     21.30 o 
  -9   4   6     1660.67     1600.54     34.97 o 
  -8   4   6     7018.51     7077.45     94.60 o 
  -7   4   6     2853.73     2898.04     36.54 o 
  -6   4   6     1954.91     1896.79     26.98 o 
  -5   4   6      247.91      290.96     12.09 o 
  -4   4   6     4759.99     4667.63     51.33 o 
  -3   4   6      304.73      349.71     16.39 o 
  -2   4   6      540.73      469.24     12.40 o 
  -1   4   6        2.41       21.30      8.89 o 
   0   4   6    18829.01    19546.93    154.79 o 
   1   4   6     6041.65     6419.62     59.49 o 
   2   4   6     8057.10     8251.73     81.26 o 
   3   4   6      134.30      163.08      8.19 o 
   4   4   6     2198.35     2149.53     32.62 o 
   5   4   6       96.42      126.11     12.88 o 
   6   4   6     3117.87     3126.43     49.81 o 
   7   4   6      185.85      174.88     13.54 o 
   8   4   6      863.58      805.23     20.98 o 
   9   4   6      389.93      372.61     16.10 o 
  10   4   6     4058.33     3828.17     61.60 o 
  11   4   6        1.47       -6.25     11.87 o 
  12   4   6      449.62      448.24     26.73 o 
  13   4   6       10.13        9.37     13.76 o 
  14   4   6       54.32       38.16     28.41 o 
 -14   5   6      982.62      989.04     35.03 o 
 -13   5   6      146.58      151.83     18.33 o 
 -12   5   6      541.20      575.87     26.38 o 
 -11   5   6      220.79      241.60     18.46 o 
 -10   5   6      906.25      893.88     41.34 o 
  -9   5   6     1164.59     1174.65     37.08 o 
  -8   5   6      666.38      651.45     49.63 o 
  -7   5   6      253.36      263.22     21.72 o 
  -6   5   6     1404.72     1375.47     30.71 o 
  -5   5   6      692.49      660.15     21.13 o 
  -4   5   6      591.88      589.75     22.54 o 
  -3   5   6     1893.49     1874.36     27.39 o 
  -2   5   6       28.94       37.74      6.77 o 
  -1   5   6     1021.25     1011.00     18.18 o 
   0   5   6      524.17      571.09     12.02 o 
   1   5   6     1354.05     1331.29     17.88 o 
   2   5   6       46.50       61.65      7.64 o 
   3   5   6     1619.92     1637.75     31.59 o 
   4   5   6       80.31       79.94     11.86 o 
   5   5   6      997.48      915.95     25.01 o 
   6   5   6      377.22      336.29     17.53 o 
   7   5   6      963.68      896.46     26.28 o 
   8   5   6       41.66       29.25     11.38 o 
   9   5   6       24.24       45.31     11.04 o 
  10   5   6       35.51       42.51     16.91 o 
  11   5   6      265.81      273.40     18.89 o 
  12   5   6      806.13      784.17     29.04 o 
  13   5   6      257.42      255.92     19.72 o 
 -13   6   6        8.30        6.30     15.86 o 
 -12   6   6       79.22       82.70     34.85 o 
 -11   6   6       46.93       40.19     24.62 o 
 -10   6   6      189.05      206.56     18.12 o 
  -9   6   6        5.65       15.70     12.62 o 
  -8   6   6      387.05      400.31     20.66 o 
  -7   6   6      311.07      320.44     18.31 o 
  -6   6   6      412.68      413.60     19.77 o 
  -5   6   6      125.90      119.28     12.43 o 
  -4   6   6      448.46      434.79     15.40 o 
  -3   6   6       84.91       66.33      8.63 o 
  -2   6   6      434.58      440.80     14.25 o 
  -1   6   6      633.13      645.12     16.03 o 
   0   6   6        7.46        8.03      7.97 o 
   1   6   6       37.39       35.95      8.10 o 
   2   6   6     1037.99     1019.50     20.20 o 
   3   6   6       47.79       40.45     14.61 o 
   4   6   6      626.91      623.76     22.93 o 
   5   6   6      446.77      400.17     20.42 o 
   6   6   6      924.34      881.18     43.61 o 
   7   6   6      681.32      664.90     48.95 o 
   8   6   6      781.28      740.92     26.23 o 
   9   6   6      262.62      249.11     15.61 o 
  10   6   6       69.40       83.58     13.02 o 
  11   6   6       24.57       21.67     14.00 o 
  12   6   6      243.42      228.39     19.85 o 
 -12   7   6      751.68      749.39     31.81 o 
 -11   7   6       44.98       30.79     45.84 o 
 -10   7   6      719.80      629.00     27.71 o 
  -9   7   6      264.73      261.52     19.79 o 
  -8   7   6       73.52       92.62     23.11 o 
  -7   7   6       77.36       66.76     13.53 o 
  -6   7   6      353.57      365.13     25.17 o 
  -5   7   6      393.34      386.44     32.87 o 
  -4   7   6        5.12       -5.89     15.53 o 
  -3   7   6      336.12      360.52     17.57 o 
  -2   7   6      125.21      146.31     14.14 o 
  -1   7   6     1140.93     1188.30     29.30 o 
   0   7   6       26.54       29.00     13.42 o 
   1   7   6      264.81      261.14     12.97 o 
   2   7   6     2617.51     2606.58     60.15 o 
   3   7   6       31.26       35.96     11.89 o 
   4   7   6      522.35      504.14     22.10 o 
   5   7   6     2005.31     1923.40     49.96 o 
   6   7   6      187.51      166.19     16.40 o 
   7   7   6      294.81      297.65     29.17 o 
   8   7   6        2.90      -12.26     23.36 o 
   9   7   6      228.64      242.80     18.86 o 
  10   7   6       82.31       68.09     17.85 o 
  11   7   6       70.65       67.35     25.93 o 
 -10   8   6       59.21       61.62     30.98 o 
  -9   8   6      139.48      124.57     18.01 o 
  -8   8   6       38.45       42.51     14.96 o 
  -7   8   6      265.42      293.74     19.96 o 
  -6   8   6      428.26      414.48     32.75 o 
  -5   8   6      333.80      302.31     26.94 o 
  -4   8   6      215.66      218.63     23.74 o 
  -3   8   6       39.43       16.16     16.25 o 
  -2   8   6      340.28      337.26     19.24 o 
  -1   8   6      193.48      177.60     17.68 o 
   0   8   6       51.64       71.22     19.95 o 
   1   8   6        2.20       -1.01     12.50 o 
   2   8   6      118.91      140.51     16.41 o 
   3   8   6        0.39       -4.70     16.21 o 
   4   8   6      426.33      444.09     22.67 o 
   5   8   6        8.83       10.02     12.80 o 
   6   8   6        1.44      -14.65     12.74 o 
   7   8   6        7.19      -17.30     13.11 o 
   8   8   6      104.24       96.79     16.97 o 
   9   8   6      355.77      363.75     23.41 o 
  -7   9   6      733.53      755.83     43.19 o 
  -6   9   6      354.83      270.91     29.89 o 
  -5   9   6      462.47      474.65     34.77 o 
  -4   9   6       16.15        2.10     18.35 o 
  -3   9   6      128.80      149.43     23.32 o 
  -1   9   6     1940.75     1813.22     60.61 o 
   0   9   6        8.19        2.53     18.77 o 
   1   9   6      551.63      561.36     36.03 o 
   2   9   6       22.54       35.58     15.06 o 
   3   9   6      946.81      954.79     31.73 o 
   4   9   6      144.20      133.94     17.41 o 
   5   9   6      881.86      937.85     47.86 o 
   6   9   6       41.90       42.94     15.44 o 
 -15   0   7      180.54      170.65     26.86 o 
 -13   0   7      851.87      749.87     33.46 o 
 -11   0   7     1039.55     1002.78     25.96 o 
  -9   0   7      394.15      340.87     21.89 o 
  -7   0   7     1936.50     1825.34     44.28 o 
  -5   0   7      676.43      540.98     21.55 o 
  -3   0   7     2770.11     2599.27     46.22 o 
  -1   0   7     2573.58     2211.06     30.73 o 
   1   0   7     2403.51     2323.54     35.04 o 
   3   0   7      566.16      503.49     13.85 o 
   5   0   7       41.64       18.89      6.78 o 
   7   0   7     2429.45     2248.31     36.92 o 
   9   0   7       74.37       73.45     11.08 o 
  11   0   7      433.42      426.63     34.05 o 
  13   0   7      118.99      134.18     15.25 o 
  15   0   7        3.39       22.73     21.13 o 
 -16   1   7       34.39       26.61     15.71 o 
 -15   1   7     1209.37     1281.13     28.68 o 
 -14   1   7      164.90      148.74     13.22 o 
 -13   1   7     1499.83     1525.99     29.25 o 
 -12   1   7      290.57      244.03     14.46 o 
 -11   1   7      218.38      257.06     12.26 o 
 -10   1   7      146.57      120.13     11.43 o 
  -9   1   7     2561.53     2548.46     33.86 o 
  -8   1   7       36.12       50.81      7.54 o 
  -7   1   7      698.05      700.86     15.69 o 
  -6   1   7       15.71       33.46      7.78 o 
  -5   1   7      178.48      142.97     14.01 o 
  -4   1   7        5.90        0.46      3.26 o 
  -3   1   7     1705.43     1731.94     18.09 o 
  -2   1   7      543.09      570.78     10.06 o 
  -1   1   7        3.61        3.16      4.25 o 
   0   1   7      255.16      297.25      9.56 o 
   1   1   7      148.66      172.57      6.35 o 
   2   1   7      542.71      604.45     12.91 o 
   3   1   7      102.78      124.44      5.76 o 
   4   1   7      166.65      183.30      6.39 o 
   5   1   7       12.34       15.90      4.78 o 
   6   1   7        2.03        5.19      5.12 o 
   7   1   7     1720.38     1713.69     21.96 o 
   8   1   7      246.31      267.42     10.16 o 
   9   1   7      500.91      471.63     13.36 o 
  10   1   7       35.93       32.86      7.60 o 
  11   1   7      280.26      313.14     12.22 o 
  12   1   7        4.12      -12.23      9.23 o 
  13   1   7     1185.86     1283.47     28.01 o 
  14   1   7       23.90       43.32     11.80 o 
  15   1   7      241.30      245.85     16.81 o 
 -16   2   7        0.85       -3.26     12.02 o 
 -15   2   7      106.06       86.03     13.25 o 
 -14   2   7      450.30      474.14     22.09 o 
 -13   2   7       19.27       18.78     12.42 o 
 -12   2   7      706.21      669.74     24.44 o 
 -11   2   7      661.80      679.81     17.91 o 
 -10   2   7       49.53       60.84      9.39 o 
  -9   2   7     1929.38     1918.03     36.69 o 
  -8   2   7     1864.20     1898.53     31.66 o 
  -7   2   7     2518.21     2422.32     31.58 o 
  -6   2   7     2379.36     2517.59     36.88 o 
  -5   2   7     1014.53      823.68     13.61 o 
  -4   2   7        0.83       14.83      7.75 o 
  -3   2   7     8899.33     9119.33     86.79 o 
  -2   2   7     7273.97     8306.08     67.29 o 
  -1   2   7    15771.63    16749.69    130.21 o 
   0   2   7     1078.05     1356.56     15.33 o 
   1   2   7     8138.55     8205.17     78.92 o 
   2   2   7      857.02      967.58     16.28 o 
   3   2   7     1494.27     1272.80     19.09 o 
   4   2   7       38.17       40.69      3.80 o 
   5   2   7     9414.75     9376.18     78.64 o 
   6   2   7      350.01      384.76     16.89 o 
   7   2   7     5876.74     5485.31     58.51 o 
   8   2   7       15.90       21.56      7.11 o 
   9   2   7     1712.81     1649.76     34.66 o 
  10   2   7       24.20       19.16     11.31 o 
  11   2   7      623.47      640.81     24.00 o 
  12   2   7      144.24      151.86     13.43 o 
  13   2   7      163.52      183.54     20.59 o 
  14   2   7      220.38      236.10     20.19 o 
  15   2   7      216.34      232.14     17.08 o 
 -16   3   7       38.12       20.62     12.73 o 
 -15   3   7      484.00      539.27     21.93 o 
 -14   3   7      275.23      276.63     20.37 o 
 -13   3   7     1356.41     1346.77     35.43 o 
 -12   3   7       43.46       34.28     23.70 o 
 -11   3   7      430.29      479.32     21.42 o 
 -10   3   7      446.94      457.93     21.04 o 
  -9   3   7      145.59      138.30     11.17 o 
  -8   3   7       37.00       34.24      8.05 o 
  -7   3   7     1389.16     1329.74     22.32 o 
  -6   3   7      512.93      557.19     14.32 o 
  -5   3   7     3087.60     3181.42     37.18 o 
  -4   3   7     2958.09     2905.76     34.87 o 
  -3   3   7     3136.28     3214.87     32.08 o 
  -2   3   7       43.09       40.22      5.79 o 
  -1   3   7      479.47      560.12     11.80 o 
   0   3   7     5436.17     5712.02     57.05 o 
   1   3   7     1709.27     1845.01     34.12 o 
   2   3   7     2241.85     2251.13     28.37 o 
   3   3   7       34.09       52.47      6.43 o 
   4   3   7     2318.04     2179.19     27.90 o 
   5   3   7       85.57       96.19      7.34 o 
   6   3   7      538.76      557.05     22.21 o 
   7   3   7     2049.25     1999.32     31.74 o 
   8   3   7     1881.59     1653.66     29.47 o 
   9   3   7      905.32      745.04     24.29 o 
  10   3   7      351.58      314.48     18.18 o 
  11   3   7      673.86      658.48     24.37 o 
  12   3   7      252.07      278.23     20.75 o 
  13   3   7      409.72      485.86     33.21 o 
  14   3   7       72.67       98.76     16.58 o 
  15   3   7      488.98      555.49     28.59 o 
 -15   4   7       20.99       36.49     16.13 o 
 -14   4   7      967.98     1087.57     57.84 o 
 -13   4   7      264.86      289.31     20.62 o 
 -12   4   7      113.25      130.61     20.71 o 
 -11   4   7       38.64        5.78     11.72 o 
 -10   4   7      241.09      250.50     28.67 o 
  -9   4   7     3492.34     3489.81     57.25 o 
  -8   4   7     3071.05     3075.44     45.58 o 
  -7   4   7     2122.99     2083.55     30.09 o 
  -6   4   7      370.03      383.45     13.48 o 
  -5   4   7     1162.27     1081.67     20.63 o 
  -4   4   7       45.71       61.95      7.57 o 
  -3   4   7     2365.81     2332.16     30.37 o 
  -2   4   7      765.29      917.18     27.20 o 
  -1   4   7     5703.16     5773.46     58.81 o 
   0   4   7      169.47      219.71      7.50 o 
   1   4   7     4386.63     4501.28     49.52 o 
   2   4   7      364.03      338.25     12.11 o 
   3   4   7     1327.72     1250.55     20.59 o 
   4   4   7        8.11        4.60      6.10 o 
   5   4   7     2592.54     2541.17     69.33 o 
   6   4   7      269.27      262.41     38.09 o 
   7   4   7     4141.92     3961.81     61.37 o 
   8   4   7        2.14       19.47      9.60 o 
   9   4   7      415.40      401.28     17.37 o 
  10   4   7      162.73      119.22     15.16 o 
  11   4   7      692.99      704.88     25.86 o 
  12   4   7      700.93      645.23     26.76 o 
  13   4   7     1345.08     1200.69     35.34 o 
  14   4   7      650.61      690.12     29.43 o 
 -14   5   7       97.17       96.66     25.42 o 
 -13   5   7     1422.49     1390.39     51.52 o 
 -12   5   7       14.21       -9.94     18.06 o 
 -11   5   7     1323.83     1245.65     93.83 o 
 -10   5   7       10.83        1.36     11.33 o 
  -9   5   7     1194.64     1079.21     30.45 o 
  -8   5   7      413.46      379.23     19.38 o 
  -7   5   7        3.19       25.39     11.16 o 
  -6   5   7     4127.94     3943.53     59.56 o 
  -5   5   7      375.55      344.60     23.18 o 
  -4   5   7      959.40      977.27     19.72 o 
  -3   5   7      702.37      789.92     26.85 o 
  -2   5   7       48.97       38.78      7.05 o 
  -1   5   7      598.96      703.90     15.07 o 
   0   5   7     1607.41     1567.20     20.23 o 
   1   5   7       64.36       56.59      8.04 o 
   2   5   7     9704.24     9910.10    139.48 o 
   3   5   7     1257.27     1338.45     36.72 o 
   4   5   7     1481.12     1462.34     86.71 o 
   5   5   7       14.43       28.52     11.20 o 
   6   5   7     1086.21     1032.35     39.15 o 
   7   5   7       34.64       30.03     11.24 o 
   8   5   7      122.51      163.05     15.70 o 
   9   5   7        6.02        2.49     10.43 o 
  10   5   7      734.87      779.80     23.38 o 
  11   5   7        2.36       -6.02     17.55 o 
  12   5   7      722.56      710.23     31.19 o 
  13   5   7      129.90      120.76     32.62 o 
 -13   6   7       18.83       15.59     16.07 o 
 -12   6   7       27.36       50.85     21.85 o 
 -11   6   7      509.71      489.01     25.54 o 
 -10   6   7       40.56       40.96     14.50 o 
  -9   6   7      286.36      317.67     19.98 o 
  -8   6   7     1813.65     1804.37     70.55 o 
  -7   6   7      142.58      135.60     14.21 o 
  -6   6   7      128.23      148.86     14.51 o 
  -5   6   7      281.26      317.50     16.96 o 
  -4   6   7       70.93       78.92      9.45 o 
  -3   6   7      188.66      181.37     10.69 o 
  -2   6   7      169.98      177.78     12.68 o 
  -1   6   7     1401.44     1371.69     36.12 o 
   0   6   7      555.48      607.05     23.58 o 
   1   6   7     1410.30     1440.99     25.22 o 
   2   6   7       10.73        9.49      7.97 o 
   3   6   7      595.17      565.81     30.14 o 
   4   6   7      510.56      476.19     77.41 o 
   5   6   7      321.21      313.15     17.91 o 
   6   6   7      251.19      274.78     18.22 o 
   7   6   7     1003.30      953.44     28.96 o 
   8   6   7      189.30      178.44     16.28 o 
   9   6   7       30.51       22.89     11.71 o 
  10   6   7        9.86       24.42     11.99 o 
  11   6   7       22.64        4.39     13.17 o 
  12   6   7       87.84       93.46     22.69 o 
 -11   7   7      350.85      397.50     24.22 o 
 -10   7   7      145.10      167.64     21.13 o 
  -9   7   7       11.59        3.57     13.40 o 
  -8   7   7      353.88      346.31     21.13 o 
  -7   7   7        1.94       -9.63     11.64 o 
  -6   7   7     1274.54     1319.53     33.14 o 
  -5   7   7      188.80      203.77     15.68 o 
  -4   7   7      710.29      706.43     25.25 o 
  -3   7   7      326.81      305.25     17.75 o 
  -2   7   7      254.81      260.32     16.62 o 
  -1   7   7      146.30      136.10     21.47 o 
   0   7   7     1132.71     1201.51     38.85 o 
   1   7   7      105.17      124.26     15.12 o 
   2   7   7       40.34       60.48     13.39 o 
   3   7   7       23.26        9.25     12.37 o 
   4   7   7      576.48      604.89     45.67 o 
   5   7   7      405.61      384.69     20.65 o 
   6   7   7      207.38      215.51     18.05 o 
   7   7   7      188.85      177.07     21.09 o 
   8   7   7      398.69      440.95     23.49 o 
   9   7   7        5.05       18.03     14.65 o 
  10   7   7      300.95      364.30     23.94 o 
  -9   8   7      156.10      161.39     19.01 o 
  -8   8   7      112.39      117.27     24.67 o 
  -7   8   7     1173.67     1094.01     47.48 o 
  -6   8   7      453.63      443.83     32.16 o 
  -5   8   7      206.50      201.54     25.68 o 
  -4   8   7      177.16      145.90     22.31 o 
  -3   8   7        1.94       -1.89     12.10 o 
  -2   8   7      351.45      356.34     27.11 o 
  -1   8   7      590.58      561.78     22.77 o 
   0   8   7       15.07       36.62     18.86 o 
   1   8   7      291.19      304.70     19.88 o 
   2   8   7        0.89        4.38     12.45 o 
   3   8   7      377.78      376.50     39.44 o 
   4   8   7       64.48       27.78     13.99 o 
   5   8   7      205.04      203.53     18.80 o 
   6   8   7      109.49      133.96     17.49 o 
   7   8   7      208.63      245.13     20.56 o 
   8   8   7        3.16      -20.63     13.75 o 
  -6   9   7     1023.24      919.49     45.71 o 
  -5   9   7      147.39      180.83     27.19 o 
  -4   9   7      409.14      415.21     31.23 o 
  -3   9   7       15.02       19.19     18.52 o 
  -2   9   7      637.08      648.58     39.82 o 
  -1   9   7      135.65      129.90     25.00 o 
   0   9   7     1254.58     1241.76     50.43 o 
   1   9   7        3.41       19.45     19.28 o 
   2   9   7      710.38      675.38     29.12 o 
   3   9   7        0.53        5.68     14.64 o 
   4   9   7      937.54      988.05     36.75 o 
   5   9   7       91.82       85.72     20.42 o 
 -16   0   8      177.17      197.67     28.62 o 
 -14   0   8     1333.03     1265.91     33.47 o 
 -12   0   8     3843.62     3603.15     58.13 o 
 -10   0   8      447.18      384.31     18.35 o 
  -8   0   8     4328.39     4289.57     83.85 o 
  -6   0   8     5261.28     5455.73     99.09 o 
  -4   0   8      785.74      648.05     15.01 o 
  -2   0   8     7615.06     7613.93     88.27 o 
   0   0   8     1958.20     1792.84     38.47 o 
   2   0   8     9698.91     9983.18     97.72 o 
   4   0   8     1368.03     1098.23     21.47 o 
   6   0   8     1919.22     1794.77     31.26 o 
   8   0   8     3426.24     3486.32     52.24 o 
  10   0   8     1057.60     1019.21     26.37 o 
  12   0   8      221.37      247.71     22.73 o 
  14   0   8      670.26      763.74     42.18 o 
 -16   1   8      474.43      432.17     26.39 o 
 -15   1   8        0.30      -11.04     11.15 o 
 -14   1   8     2489.97     2452.77     55.11 o 
 -13   1   8       32.52       35.27     16.91 o 
 -12   1   8     1872.72     1848.19     44.42 o 
 -11   1   8      275.82      262.18     12.76 o 
 -10   1   8      490.79      528.79     16.19 o 
  -9   1   8       17.63       19.36      7.64 o 
  -8   1   8     3061.04     3142.15     40.85 o 
  -7   1   8       21.93        6.58      6.31 o 
  -6   1   8     3499.29     3657.98     51.45 o 
  -5   1   8        0.33        4.67      5.04 o 
  -4   1   8      200.02      175.69      6.25 o 
  -3   1   8     1959.47     2181.03     22.09 o 
  -2   1   8      261.88      359.94      8.42 o 
  -1   1   8        0.46       18.60      4.63 o 
   0   1   8     3811.82     4125.83     42.75 o 
   1   1   8      303.59      401.24      9.77 o 
   2   1   8       39.44       64.12      5.56 o 
   3   1   8      111.34      131.84      5.42 o 
   4   1   8     1247.29     1371.32     19.85 o 
   5   1   8      694.75      753.57     14.13 o 
   6   1   8      344.43      379.76     11.34 o 
   7   1   8       29.97       48.08      6.62 o 
   8   1   8     2923.13     3007.28     33.50 o 
   9   1   8        0.71       -7.53      6.45 o 
  10   1   8      139.32      131.00     11.67 o 
  11   1   8       31.23       34.06      9.97 o 
  12   1   8      728.92      702.85     22.63 o 
  13   1   8       13.60       22.05     10.66 o 
  14   1   8      727.08      755.07     25.22 o 
  15   1   8       63.30       96.93     17.92 o 
 -16   2   8       10.02       -1.69     11.82 o 
 -15   2   8       37.97       47.64     20.20 o 
 -14   2   8      225.63      254.96     19.48 o 
 -13   2   8     1098.24     1039.82     46.77 o 
 -12   2   8      321.32      350.22     19.68 o 
 -11   2   8       50.39       56.20      9.55 o 
 -10   2   8       30.86       31.34      8.44 o 
  -9   2   8      652.35      676.81     24.97 o 
  -8   2   8     4157.80     4178.30     48.66 o 
  -7   2   8     1800.15     1897.54     27.63 o 
  -6   2   8     3714.71     3669.82     42.48 o 
  -5   2   8      116.12      121.44      6.78 o 
  -4   2   8     2116.63     1989.32     26.12 o 
  -3   2   8     1625.36     1698.29     18.23 o 
  -2   2   8     3082.91     3044.52     28.49 o 
  -1   2   8      231.14      273.02      7.76 o 
   0   2   8     5388.75     5335.97     45.67 o 
   1   2   8      651.26      752.25     12.75 o 
   2   2   8     7130.51     6972.26     59.72 o 
   3   2   8       11.70       20.16      5.83 o 
   4   2   8     4131.01     4042.03     44.74 o 
   5   2   8      120.58      129.42      5.55 o 
   6   2   8     3810.76     3788.56     38.62 o 
   7   2   8        1.98        3.87     13.09 o 
   8   2   8     3255.96     3305.11     64.07 o 
   9   2   8      157.32      157.55     14.03 o 
  10   2   8     2359.16     2231.40     35.24 o 
  11   2   8      588.76      533.51     19.23 o 
  12   2   8      224.87      193.17     14.47 o 
  13   2   8       15.21       17.64     11.17 o 
  14   2   8      483.02      469.17     20.48 o 
  15   2   8      107.63      128.07     15.05 o 
 -15   3   8        1.25       20.82     12.68 o 
 -14   3   8     1136.35     1131.78     34.09 o 
 -13   3   8       73.93       61.48     14.94 o 
 -12   3   8      618.49      669.69     25.98 o 
 -11   3   8      214.45      225.61     24.50 o 
 -10   3   8        7.94       10.80      8.51 o 
  -9   3   8     1296.20     1272.32     29.87 o 
  -8   3   8     1880.30     1879.18     28.73 o 
  -7   3   8      253.84      280.93     12.08 o 
  -6   3   8     5629.85     5628.50     52.00 o 
  -5   3   8        2.34        4.30      5.30 o 
  -4   3   8      574.77      556.88     14.15 o 
  -3   3   8      593.08      573.27     17.00 o 
  -2   3   8      300.04      289.85      9.10 o 
  -1   3   8     1562.37     1638.19     21.90 o 
   0   3   8      129.23      148.70      9.47 o 
   1   3   8       52.03       47.82      6.69 o 
   2   3   8        3.56        8.92      5.94 o 
   3   3   8      396.31      370.83     13.66 o 
   4   3   8       59.16       54.60     11.04 o 
   5   3   8     1076.66     1037.63     18.71 o 
   6   3   8      167.54      150.10      8.70 o 
   7   3   8      872.66      815.87     55.62 o 
   8   3   8      643.38      651.00     22.35 o 
   9   3   8      151.08      154.63     20.04 o 
  10   3   8       28.36       28.65     11.72 o 
  11   3   8     1604.74     1553.43     84.61 o 
  12   3   8       45.55       30.67     13.79 o 
  13   3   8      120.00       99.84     16.43 o 
  14   3   8     1093.90     1163.23     29.66 o 
 -15   4   8      105.68       93.76     18.32 o 
 -14   4   8      474.26      508.99     26.99 o 
 -13   4   8      108.27      106.35     24.71 o 
 -12   4   8       21.13        8.95     13.44 o 
 -11   4   8      130.69      150.34     19.15 o 
 -10   4   8      107.36       96.18     13.61 o 
  -9   4   8      132.07      133.90     14.46 o 
  -8   4   8        6.39       -3.20      7.72 o 
  -7   4   8       38.99       46.69      8.24 o 
  -6   4   8     6107.34     6118.38     65.62 o 
  -5   4   8      226.68      265.00     18.51 o 
  -4   4   8     1316.65     1215.75     24.88 o 
  -3   4   8      104.68      111.12      8.25 o 
  -2   4   8      590.81      557.78     13.72 o 
  -1   4   8      663.97      727.60     14.48 o 
   0   4   8     3568.21     3582.92     34.87 o 
   1   4   8      478.85      465.06     20.14 o 
   2   4   8     2655.66     2475.70     32.26 o 
   3   4   8       34.79       41.29      7.36 o 
   4   4   8     3950.74     3929.29     45.23 o 
   5   4   8      159.57      167.68     13.48 o 
   6   4   8     2284.87     2210.85     47.02 o 
   7   4   8       12.20       10.36     13.68 o 
   8   4   8     1898.69     1781.17     32.14 o 
   9   4   8      182.43      173.13     13.95 o 
  10   4   8      342.63      375.79     20.89 o 
  11   4   8      500.30      461.17     22.83 o 
  12   4   8      741.98      774.77     50.13 o 
  13   4   8      693.55      726.12     29.49 o 
  14   4   8      499.95      538.18     29.68 o 
 -14   5   8     1307.20     1310.57     39.23 o 
 -13   5   8       24.44       34.35     15.12 o 
 -12   5   8      792.26      803.13     43.61 o 
 -11   5   8      217.51      219.97     17.87 o 
 -10   5   8      850.95      783.95     59.77 o 
  -9   5   8      568.00      559.98     22.98 o 
  -8   5   8     1774.59     1671.16     36.81 o 
  -7   5   8      803.39      801.41     19.45 o 
  -6   5   8     1034.92     1055.09     27.71 o 
  -5   5   8      493.21      475.18     16.66 o 
  -4   5   8      173.97      195.84     10.95 o 
  -3   5   8     1055.40     1103.01     20.56 o 
  -2   5   8      265.11      235.84     13.44 o 
  -1   5   8     1951.32     1934.60     35.05 o 
   0   5   8       91.41       82.79      8.82 o 
   1   5   8      448.92      478.81     15.05 o 
   2   5   8     1889.54     1905.53     28.44 o 
   3   5   8      946.35     1015.01     20.20 o 
   4   5   8       61.14       55.45     12.18 o 
   5   5   8     2397.32     2281.63     43.02 o 
   6   5   8       63.93       72.44     17.93 o 
   7   5   8       38.78       61.71     13.09 o 
   8   5   8        7.98        6.06     10.54 o 
   9   5   8      701.39      710.19     29.90 o 
  10   5   8      453.89      457.14     19.98 o 
  11   5   8        4.63        1.27     13.69 o 
  12   5   8       96.08       93.12     16.92 o 
  13   5   8      785.75      797.60     48.20 o 
 -13   6   8      240.29      282.06     28.50 o 
 -12   6   8      258.97      296.04     29.63 o 
 -11   6   8      715.22      773.31     44.16 o 
 -10   6   8       23.96       26.53     13.23 o 
  -9   6   8      119.45      143.26     21.68 o 
  -8   6   8      574.48      584.66     67.85 o 
  -7   6   8      769.34      755.96     24.85 o 
  -6   6   8      658.53      629.97     22.83 o 
  -5   6   8       12.72       15.67      8.34 o 
  -4   6   8     1099.09     1154.92     22.87 o 
  -3   6   8       59.60       64.99     20.67 o 
  -2   6   8      228.27      267.54     15.95 o 
  -1   6   8      963.40      977.49     25.83 o 
   0   6   8     4444.84     4408.88     90.71 o 
   1   6   8     2411.13     2354.51     41.57 o 
   2   6   8     1949.22     1970.85     42.55 o 
   3   6   8      586.59      566.78     22.38 o 
   4   6   8      366.63      376.08     19.69 o 
   5   6   8      137.97      175.34     17.76 o 
   6   6   8      493.62      524.89     22.94 o 
   7   6   8      228.05      241.40     22.27 o 
   8   6   8      415.19      385.99     21.01 o 
   9   6   8      264.44      276.94     21.44 o 
  10   6   8      137.43      167.79     19.94 o 
  11   6   8      149.05      136.90     25.72 o 
  12   6   8        4.22       -1.44     15.00 o 
 -11   7   8      262.46      277.95     21.90 o 
 -10   7   8      447.60      403.27     45.92 o 
  -9   7   8     1509.20     1544.69     39.30 o 
  -8   7   8      587.27      565.81     25.16 o 
  -7   7   8      745.08      747.53     34.35 o 
  -6   7   8        7.97       -1.09     17.26 o 
  -5   7   8      418.65      428.51     30.56 o 
  -4   7   8      164.05      130.37     14.58 o 
  -3   7   8      664.81      685.44     24.27 o 
  -2   7   8       22.62       19.93     11.59 o 
  -1   7   8     3681.10     3767.04     59.03 o 
   0   7   8      208.00      218.95     21.80 o 
   1   7   8      534.11      558.82     24.25 o 
   2   7   8      560.51      527.43     23.18 o 
   3   7   8      573.81      585.99     24.17 o 
   4   7   8      280.15      299.47     38.35 o 
   5   7   8      340.02      352.28     20.36 o 
   6   7   8      206.46      200.50     30.85 o 
   7   7   8      198.76      221.02     27.40 o 
   8   7   8        0.57       17.97     13.48 o 
   9   7   8      511.34      557.42     26.97 o 
  10   7   8      134.42      142.24     21.94 o 
  -9   8   8      408.45      411.00     35.02 o 
  -8   8   8      461.95      464.46     35.02 o 
  -7   8   8      204.07      185.63     25.85 o 
  -6   8   8      390.95      383.39     30.31 o 
  -5   8   8       80.81      130.07     22.06 o 
  -4   8   8       78.00      100.27     20.63 o 
  -3   8   8       25.45       18.17     12.45 o 
  -2   8   8       23.09       24.41     12.15 o 
  -1   8   8      328.75      326.05     18.83 o 
   0   8   8      167.38      215.43     26.10 o 
   1   8   8        0.25       -6.06     16.50 o 
   2   8   8      487.01      459.15     24.16 o 
   3   8   8       91.07       65.66     15.40 o 
   4   8   8       21.54       -4.23     13.29 o 
   5   8   8        4.69       14.24     13.81 o 
   6   8   8      114.91       95.20     17.27 o 
   7   8   8      223.55      242.19     23.95 o 
   8   8   8      363.05      312.49     22.27 o 
  -6   9   8        9.32       17.68     21.38 o 
  -5   9   8      575.19      545.45     37.04 o 
  -4   9   8       78.40       69.20     21.47 o 
  -3   9   8      522.32      525.33     34.01 o 
  -2   9   8       18.10       -2.95     20.20 o 
  -1   9   8     1030.92     1028.59     47.90 o 
   0   9   8       82.77      105.57     23.99 o 
   1   9   8      813.04      817.54     42.94 o 
   2   9   8        0.96      -15.91     19.07 o 
   3   9   8      557.65      545.06     27.95 o 
   4   9   8      284.79      277.05     22.90 o 
   5   9   8      575.21      604.21     28.78 o 
 -15   0   9      170.32      183.86     26.35 o 
 -13   0   9      202.84      233.79     17.06 o 
 -11   0   9     2372.57     2268.34     46.85 o 
  -9   0   9     2488.56     2377.60     57.33 o 
  -7   0   9     6414.51     6554.28    118.37 o 
  -5   0   9     3837.99     3679.90     48.22 o 
  -3   0   9     8012.32     7905.25     92.16 o 
  -1   0   9    29468.85    31043.02    494.72 o 
   1   0   9     8275.75     8340.56    137.98 o 
   3   0   9     4331.98     3795.87     50.66 o 
   5   0   9     4986.97     4642.09     93.62 o 
   7   0   9     4817.03     4691.49     64.52 o 
   9   0   9      289.31      281.72     16.19 o 
  11   0   9     2059.93     2055.59     60.61 o 
  13   0   9      589.11      580.47     37.29 o 
  15   0   9       32.53       17.01     22.06 o 
 -16   1   9       22.89       23.11     15.69 o 
 -15   1   9      787.85      855.17     25.17 o 
 -14   1   9       33.46       21.69     11.35 o 
 -13   1   9     2619.65     2545.64     34.14 o 
 -12   1   9      118.66      135.02     18.60 o 
 -11   1   9     1940.23     1789.59     29.71 o 
 -10   1   9        1.19       -1.58      7.51 o 
  -9   1   9     2960.54     2828.97     37.78 o 
  -8   1   9      152.38      155.51     10.46 o 
  -7   1   9     1155.71     1121.22     25.42 o 
  -6   1   9        2.83       -2.53      6.09 o 
  -5   1   9      552.28      481.10      9.32 o 
  -4   1   9        3.85       -0.42      3.68 o 
  -3   1   9     1161.20     1186.06     13.49 o 
  -2   1   9      441.86      484.80      9.08 o 
  -1   1   9       35.32       22.68      5.13 o 
   0   1   9        8.38        1.52      5.07 o 
   1   1   9      331.10      335.75     11.23 o 
   2   1   9       17.62       25.53      5.18 o 
   3   1   9      258.90      283.73      9.99 o 
   4   1   9      140.28      155.00      6.44 o 
   5   1   9      261.99      227.77      8.47 o 
   6   1   9        0.40        2.33      5.48 o 
   7   1   9     1081.32     1098.86     17.59 o 
   8   1   9      157.06      133.74      8.67 o 
   9   1   9      725.59      686.22     19.18 o 
  10   1   9       22.90       30.86     15.61 o 
  11   1   9      260.53      267.47     23.15 o 
  12   1   9        1.21       -8.81      9.50 o 
  13   1   9      817.51      839.83     23.79 o 
  14   1   9        2.65       -4.39     14.01 o 
  15   1   9      388.32      458.75     26.25 o 
 -15   2   9       82.32       99.56     13.78 o 
 -14   2   9      286.65      263.29     16.11 o 
 -13   2   9      169.24      189.53     17.36 o 
 -12   2   9      609.34      588.27     23.83 o 
 -11   2   9      374.59      386.49     15.57 o 
 -10   2   9       82.55       92.43      9.88 o 
  -9   2   9     3468.36     3514.35     44.27 o 
  -8   2   9     4424.49     4388.01     53.90 o 
  -7   2   9     7814.91     7749.71     84.84 o 
  -6   2   9      719.19      714.28     14.01 o 
  -5   2   9     1091.88     1060.04     16.23 o 
  -4   2   9      367.92      355.95     10.18 o 
  -3   2   9     4182.93     4077.74     36.87 o 
  -2   2   9      454.01      488.90      9.70 o 
  -1   2   9     3140.72     2983.29     28.64 o 
   0   2   9      328.07      316.83      8.14 o 
   1   2   9     5152.22     5109.43     46.21 o 
   2   2   9      228.36      233.77      8.38 o 
   3   2   9     3986.07     3853.90     37.67 o 
   4   2   9      406.83      428.84     14.99 o 
   5   2   9     2323.57     2291.51     24.79 o 
   6   2   9     1381.36     1497.61     19.67 o 
   7   2   9     1527.58     1512.90     31.51 o 
   8   2   9      146.38      130.58     11.32 o 
   9   2   9      850.12      829.90     28.05 o 
  10   2   9      413.53      393.78     16.73 o 
  11   2   9     1416.07     1390.65     28.54 o 
  12   2   9      187.11      165.17     15.48 o 
  13   2   9      604.41      561.83     20.94 o 
  14   2   9        2.93       -4.30     17.80 o 
 -15   3   9      428.83      423.57     24.34 o 
 -14   3   9      170.01      160.21     17.80 o 
 -13   3   9     1135.33     1163.64     67.52 o 
 -12   3   9       74.69       69.83     13.07 o 
 -11   3   9      420.26      443.08     27.32 o 
 -10   3   9       32.26       36.62      9.88 o 
  -9   3   9      726.03      698.17     17.98 o 
  -8   3   9      195.07      206.97     11.48 o 
  -7   3   9      713.14      704.79     17.51 o 
  -6   3   9      546.45      525.36     12.83 o 
  -5   3   9      384.32      343.12     10.74 o 
  -4   3   9       85.04      105.76      7.96 o 
  -3   3   9       58.10       49.53      4.53 o 
  -2   3   9      574.65      569.61     11.77 o 
  -1   3   9      109.39      116.72      5.86 o 
   0   3   9      511.66      467.63     12.47 o 
   1   3   9       70.76       69.13     13.17 o 
   2   3   9      868.01      780.12     16.59 o 
   3   3   9      350.61      338.88     12.33 o 
   4   3   9       57.08       81.89      9.63 o 
   5   3   9      267.43      287.04     14.20 o 
   6   3   9      563.66      499.28     13.56 o 
   7   3   9      474.19      420.35     17.00 o 
   8   3   9      113.51      136.09     16.06 o 
   9   3   9       95.28       63.44     13.19 o 
  10   3   9      184.18      213.69     16.91 o 
  11   3   9       38.20       47.24     13.54 o 
  12   3   9      256.24      252.45     16.32 o 
  13   3   9     1334.86     1298.32     30.30 o 
  14   3   9        5.05        1.08     12.00 o 
 -14   4   9      555.07      605.03     28.78 o 
 -13   4   9       13.67        8.31     14.40 o 
 -12   4   9       12.19       34.47     13.97 o 
 -11   4   9       93.82       90.39     13.69 o 
 -10   4   9       39.79       55.11     12.61 o 
  -9   4   9      144.72      153.08     24.96 o 
  -8   4   9       85.94       88.74     11.27 o 
  -7   4   9      345.66      346.61     19.55 o 
  -6   4   9       30.00       44.01      7.40 o 
  -5   4   9     2319.76     2406.90     33.42 o 
  -4   4   9       85.43       66.28      8.76 o 
  -3   4   9      693.21      679.37     15.87 o 
  -2   4   9      201.60      232.69     10.24 o 
  -1   4   9     1617.04     1624.32     22.87 o 
   0   4   9      191.61      218.92     14.19 o 
   1   4   9     2240.62     2230.79     30.93 o 
   2   4   9        2.70       -0.24      6.87 o 
   3   4   9     2440.07     2470.56     52.21 o 
   4   4   9        0.30       10.24      7.15 o 
   5   4   9     3159.50     3042.72     76.36 o 
   6   4   9        1.01        7.02     10.93 o 
   7   4   9     1095.84     1053.74     24.93 o 
   8   4   9      161.90      149.15     12.86 o 
   9   4   9      806.19      872.66     24.23 o 
  10   4   9      579.77      519.30     24.61 o 
  11   4   9      816.31      806.45     29.02 o 
  12   4   9       69.43       47.89     30.14 o 
  13   4   9      113.15      140.68     18.78 o 
 -13   5   9      444.93      455.40     25.93 o 
 -12   5   9        2.50       23.81     14.69 o 
 -11   5   9      763.31      754.77     28.69 o 
 -10   5   9      387.32      336.64     20.54 o 
  -9   5   9      260.32      256.82     17.90 o 
  -8   5   9       52.41       61.04     12.65 o 
  -7   5   9      859.64      859.30     20.24 o 
  -6   5   9      658.59      638.12     18.14 o 
  -5   5   9     1696.59     1647.61     27.55 o 
  -4   5   9     1994.12     2047.70     30.52 o 
  -3   5   9     1304.37     1282.25     22.61 o 
  -2   5   9        7.94       17.78      9.66 o 
  -1   5   9      114.76      145.92     12.86 o 
   0   5   9     4708.68     4652.49     65.17 o 
   1   5   9     2046.28     2092.30     31.12 o 
   2   5   9      973.56     1043.79     21.24 o 
   3   5   9     1534.26     1530.64     42.16 o 
   4   5   9      721.36      749.20     24.90 o 
   5   5   9      500.79      481.38     21.06 o 
   6   5   9     1563.57     1506.16     75.14 o 
   7   5   9      255.41      291.69     26.10 o 
   8   5   9      285.39      295.08     16.77 o 
   9   5   9       13.00       15.59     11.36 o 
  10   5   9       30.88        2.51     13.63 o 
  11   5   9      423.77      380.91     23.08 o 
  12   5   9        2.32       12.41     15.02 o 
 -12   6   9      248.60      287.33     31.02 o 
 -11   6   9      208.99      198.95     24.25 o 
 -10   6   9      666.72      660.19     27.26 o 
  -9   6   9      131.06      142.41     16.69 o 
  -8   6   9      155.60      169.21     16.14 o 
  -7   6   9      201.03      231.52     16.57 o 
  -6   6   9     1229.05     1152.17     29.69 o 
  -5   6   9      914.98      944.46     32.26 o 
  -4   6   9       52.68       61.25     12.23 o 
  -3   6   9      370.75      392.90     26.01 o 
  -2   6   9      687.12      712.35     24.10 o 
  -1   6   9      895.39      910.66     33.80 o 
   0   6   9      557.81      532.13     20.23 o 
   1   6   9     3824.16     3702.38     54.86 o 
   2   6   9      305.96      346.33     19.39 o 
   3   6   9      465.32      430.17     31.15 o 
   4   6   9      684.40      637.90     25.42 o 
   5   6   9      506.61      524.73     23.26 o 
   6   6   9      240.39      243.12     18.31 o 
   7   6   9      579.37      575.27     24.73 o 
   8   6   9        2.43        9.88     13.51 o 
   9   6   9      233.58      263.63     17.15 o 
  10   6   9      570.56      558.66     27.12 o 
  11   6   9      662.82      738.80     51.02 o 
 -11   7   9       58.12       90.66     28.75 o 
 -10   7   9      468.90      510.16     26.25 o 
  -9   7   9      323.48      296.26     33.55 o 
  -8   7   9      178.68      217.71     27.02 o 
  -7   7   9       11.86      -13.72     17.43 o 
  -6   7   9      470.38      484.24     32.41 o 
  -5   7   9      780.91      711.21     36.62 o 
  -4   7   9      304.23      356.99     19.67 o 
  -3   7   9      122.98      133.84     15.21 o 
  -2   7   9      863.70      875.12     26.88 o 
  -1   7   9     1092.97     1008.58     28.21 o 
   0   7   9     1695.27     1753.15     81.37 o 
   1   7   9       87.01       70.34     14.49 o 
   2   7   9     1245.77     1221.34     33.68 o 
   3   7   9      299.29      288.42     19.93 o 
   4   7   9      877.10      828.05     28.98 o 
   5   7   9      435.47      425.10     22.57 o 
   6   7   9      887.31      848.10     29.96 o 
   7   7   9       46.60       53.69     16.29 o 
   8   7   9      726.57      738.43     50.18 o 
   9   7   9       29.23       39.30     13.88 o 
  -8   8   9      907.22      934.47     46.39 o 
  -7   8   9        1.30      -25.59     17.68 o 
  -6   8   9      410.16      478.43     35.19 o 
  -5   8   9      204.31      225.12     26.27 o 
  -4   8   9      403.31      406.02     22.56 o 
  -3   8   9      267.22      291.33     19.50 o 
  -2   8   9      405.22      401.57     21.43 o 
  -1   8   9       49.18       74.25     21.22 o 
   0   8   9      299.01      277.82     28.37 o 
   1   8   9        7.55       15.15     18.02 o 
   2   8   9      194.18      217.23     25.26 o 
   3   8   9      150.94      156.08     18.33 o 
   4   8   9       79.52       73.03     15.55 o 
   5   8   9       90.61      119.23     17.73 o 
   6   8   9        0.33      -10.09     13.39 o 
   7   8   9      281.92      240.82     30.48 o 
  -5   9   9       71.80       77.54     23.07 o 
  -4   9   9      284.06      309.81     29.30 o 
  -3   9   9        0.76       16.08     20.96 o 
  -2   9   9      691.42      662.55     40.66 o 
  -1   9   9      146.46      113.57     24.75 o 
   0   9   9      322.32      347.78     33.00 o 
   1   9   9       88.54       67.01     23.15 o 
   2   9   9      518.82      523.14     37.97 o 
   3   9   9       29.01       14.28     35.57 o 
 -16   0  10      448.17      582.91     40.41 o 
 -14   0  10      611.41      588.11     48.66 o 
 -12   0  10      652.21      712.64     25.34 o 
 -10   0  10        6.62       -3.45     13.89 o 
  -8   0  10     4365.48     4263.14     86.88 o 
  -6   0  10     6964.03     7006.14     84.27 o 
  -4   0  10      105.24       58.51      7.47 o 
  -2   0  10    18761.90    19548.65    214.99 o 
   0   0  10    16490.97    16946.98    186.42 o 
   2   0  10     7169.54     7309.50    188.24 o 
   4   0  10     2224.71     2026.51     52.45 o 
   6   0  10     3411.69     3297.51     49.06 o 
   8   0  10     3895.20     3742.08     56.11 o 
  10   0  10     1669.47     1570.00     52.87 o 
  12   0  10      256.39      306.86     29.97 o 
  14   0  10      129.34       83.34     24.75 o 
 -15   1  10        0.96       16.23     11.52 o 
 -14   1  10      899.30      990.56     26.37 o 
 -13   1  10       36.41       36.63      8.94 o 
 -12   1  10     2881.90     2918.25     61.28 o 
 -11   1  10        1.94       -3.58      8.67 o 
 -10   1  10      282.70      288.98     13.28 o 
  -9   1  10      874.27      836.07     19.50 o 
  -8   1  10     1323.65     1309.17     27.56 o 
  -7   1  10      415.23      443.22     18.65 o 
  -6   1  10     5020.64     4949.67     53.07 o 
  -5   1  10        3.89       -2.48      4.10 o 
  -4   1  10     1054.17     1041.89     14.46 o 
  -3   1  10       29.05       56.35      4.55 o 
  -2   1  10     1064.02     1078.36     13.62 o 
  -1   1  10        0.71       -1.60      5.03 o 
   0   1  10      384.83      405.13     12.22 o 
   1   1  10     1422.69     1574.75     23.06 o 
   2   1  10      476.47      522.45     12.64 o 
   3   1  10       62.89       69.96      6.93 o 
   4   1  10      182.89      191.05      8.38 o 
   5   1  10      175.40      164.21      7.96 o 
   6   1  10       14.84        0.44      9.14 o 
   7   1  10      137.22      150.33     10.78 o 
   8   1  10     2601.13     2532.94     49.98 o 
   9   1  10      133.27      121.70     11.96 o 
  10   1  10      102.58       99.71     19.12 o 
  11   1  10      246.00      221.83     14.22 o 
  12   1  10      362.66      378.41     22.46 o 
  13   1  10        0.21       -5.96     20.88 o 
  14   1  10      570.40      649.65     29.66 o 
 -15   2  10       64.68       67.03     14.08 o 
 -14   2  10      500.28      489.80     34.98 o 
 -13   2  10       57.15       66.30     21.76 o 
 -12   2  10      688.75      632.75     24.82 o 
 -11   2  10       15.39       13.20      9.10 o 
 -10   2  10       27.68       15.94      8.87 o 
  -9   2  10     1796.58     1718.02     28.47 o 
  -8   2  10     3895.16     3870.06     53.44 o 
  -7   2  10     1470.68     1527.64     25.65 o 
  -6   2  10     2937.44     2877.59     31.44 o 
  -5   2  10      111.39      109.46      7.32 o 
  -4   2  10      112.86       84.02      4.59 o 
  -3   2  10      109.04      112.13     10.23 o 
  -2   2  10     2951.67     2885.05     28.49 o 
  -1   2  10     1885.62     1990.30     25.90 o 
   0   2  10     4818.65     4765.59     50.33 o 
   1   2  10      553.44      591.46     23.72 o 
   2   2  10     3796.01     3714.08     36.87 o 
   3   2  10      256.51      214.63      8.93 o 
   4   2  10     1206.89     1184.47     18.26 o 
   5   2  10      437.30      452.77     12.00 o 
   6   2  10     1007.22      935.61     21.07 o 
   7   2  10      343.07      347.41     15.21 o 
   8   2  10     3424.40     3251.38     43.84 o 
   9   2  10       22.56       12.22      9.55 o 
  10   2  10      245.80      265.91     14.81 o 
  11   2  10       51.55       53.60     11.91 o 
  12   2  10      174.81      198.26     14.77 o 
  13   2  10        1.59      -12.43     11.10 o 
  14   2  10       94.03       78.03     18.35 o 
 -15   3  10        7.42       -2.04     25.30 o 
 -14   3  10     1532.10     1576.77     40.91 o 
 -13   3  10        5.81        9.95     13.70 o 
 -12   3  10      906.79      932.11     30.06 o 
 -11   3  10      127.13      129.99     15.35 o 
 -10   3  10      464.50      496.61     17.24 o 
  -9   3  10      110.63      113.69     10.62 o 
  -8   3  10     1101.42     1072.08     23.25 o 
  -7   3  10     1016.28      952.28     20.21 o 
  -6   3  10       62.65       48.01      7.10 o 
  -5   3  10      645.88      614.33     13.80 o 
  -4   3  10      227.01      225.63     10.29 o 
  -3   3  10      594.75      563.23     19.71 o 
  -2   3  10      585.19      567.51     11.05 o 
  -1   3  10      378.39      371.10     13.32 o 
   0   3  10      207.03      228.69      9.81 o 
   1   3  10     1049.05     1057.11     19.65 o 
   2   3  10      936.74      961.31     18.43 o 
   3   3  10     1148.30     1162.88     21.35 o 
   4   3  10       31.95       33.31      8.37 o 
   5   3  10     1255.62     1249.84     36.21 o 
   6   3  10       15.87       22.65      9.50 o 
   7   3  10        7.58       -1.21      9.47 o 
   8   3  10      296.80      325.38     18.43 o 
   9   3  10       34.22       36.50     10.91 o 
  10   3  10       36.01       17.12     10.72 o 
  11   3  10      367.16      363.16     21.63 o 
  12   3  10      382.36      392.74     18.69 o 
  13   3  10       53.33       46.36     13.21 o 
 -14   4  10      106.39      124.98     18.47 o 
 -13   4  10      352.53      386.27     23.25 o 
 -12   4  10       12.74       22.92     13.86 o 
 -11   4  10      212.24      194.17     17.59 o 
 -10   4  10      141.04      170.35     36.37 o 
  -9   4  10      196.50      217.42     12.45 o 
  -8   4  10     1068.26     1080.78     23.89 o 
  -7   4  10     1409.72     1365.68     24.84 o 
  -6   4  10      390.34      385.87     16.15 o 
  -5   4  10       61.38       64.43      8.67 o 
  -4   4  10      308.39      282.43     12.14 o 
  -3   4  10       33.75       42.81      7.30 o 
  -2   4  10      792.48      747.51     16.19 o 
  -1   4  10      904.35      943.36     44.11 o 
   0   4  10     4139.31     4176.90     70.00 o 
   1   4  10      238.86      273.03     12.10 o 
   2   4  10     1206.86     1220.12     22.55 o 
   3   4  10     1254.98     1196.28     26.35 o 
   4   4  10      302.60      294.53     18.33 o 
   5   4  10     1224.03     1260.50     31.19 o 
   6   4  10     2769.03     2862.57     50.30 o 
   7   4  10      259.58      260.10     14.91 o 
   8   4  10      967.53      921.23     24.42 o 
   9   4  10      417.59      397.35     25.86 o 
  10   4  10      560.17      522.77     31.40 o 
  11   4  10       79.36       88.16     15.91 o 
  12   4  10       14.39        9.79     14.73 o 
  13   4  10       77.95       87.66     14.91 o 
 -13   5  10      727.88      734.38     50.43 o 
 -12   5  10      189.01      224.29     20.00 o 
 -11   5  10       13.48       26.61     16.96 o 
 -10   5  10      396.21      379.42     21.55 o 
  -9   5  10      248.21      231.03     17.51 o 
  -8   5  10      258.35      234.74     17.00 o 
  -7   5  10      437.66      424.38     15.86 o 
  -6   5  10      121.59      130.18      9.56 o 
  -5   5  10     2258.41     2247.26     33.26 o 
  -4   5  10     1270.87     1231.29     29.79 o 
  -3   5  10     1115.96     1117.89     28.18 o 
  -2   5  10      784.53      736.62     66.13 o 
  -1   5  10     2050.02     1999.23     37.48 o 
   0   5  10      167.65      152.39     12.61 o 
   1   5  10       43.49       43.32      9.07 o 
   2   5  10       45.11       33.77      8.31 o 
   3   5  10     1055.89     1098.66     26.83 o 
   4   5  10      178.92      177.21     23.74 o 
   5   5  10     2437.65     2310.11     45.00 o 
   6   5  10        0.63        4.27     12.63 o 
   7   5  10      157.56      174.44     16.97 o 
   8   5  10       43.73       72.19     25.87 o 
   9   5  10      263.70      283.21     30.78 o 
  10   5  10       73.41       79.57     17.17 o 
  11   5  10      277.18      289.23     21.26 o 
  12   5  10        3.99       -2.71     20.67 o 
 -12   6  10       32.57       40.33     17.51 o 
 -11   6  10      604.10      595.74     27.80 o 
 -10   6  10      307.94      269.89     23.36 o 
  -9   6  10      336.61      364.37     28.71 o 
  -8   6  10      557.03      584.37     65.88 o 
  -7   6  10     1676.09     1575.89     53.04 o 
  -6   6  10     1013.74      986.00     39.99 o 
  -5   6  10      147.69      154.81     15.29 o 
  -4   6  10       88.86      109.93     21.17 o 
  -3   6  10      155.00      123.25     13.99 o 
  -2   6  10      225.50      241.68     16.60 o 
  -1   6  10     1086.46     1084.58     37.88 o 
   0   6  10     2170.37     2105.04     39.61 o 
   1   6  10       13.75       18.83      8.82 o 
   2   6  10      261.83      285.12     18.64 o 
   3   6  10      135.32      104.20     25.00 o 
   4   6  10      541.54      497.76     22.67 o 
   5   6  10        7.04        5.47     12.00 o 
   6   6  10      441.13      431.38     22.75 o 
   7   6  10       91.87       85.81     15.63 o 
   8   6  10      819.37      829.11     30.20 o 
   9   6  10        0.85       -8.87     14.45 o 
  10   6  10       98.09      115.79     15.79 o 
 -10   7  10      193.13      222.25     29.55 o 
  -9   7  10      277.06      285.48     30.14 o 
  -8   7  10      143.35      168.54     24.84 o 
  -7   7  10      657.72      646.39     37.97 o 
  -6   7  10       39.89       43.95     18.77 o 
  -5   7  10      864.32      868.35     38.35 o 
  -4   7  10        6.89       19.79     12.45 o 
  -3   7  10      855.28      923.76     32.08 o 
  -2   7  10        7.53        6.68     11.46 o 
  -1   7  10      571.65      591.63     23.85 o 
   0   7  10      363.47      325.21     32.41 o 
   1   7  10      954.45     1013.86     43.10 o 
   2   7  10      403.99      343.38     41.84 o 
   3   7  10     2939.52     2794.41    176.03 o 
   4   7  10        4.27       13.68     13.92 o 
   5   7  10     1620.64     1555.55     39.19 o 
   6   7  10        1.86      -19.36     12.91 o 
   7   7  10      265.66      292.62     21.73 o 
   8   7  10       70.30       48.00     16.14 o 
   9   7  10      522.27      551.38     24.22 o 
  -8   8  10       39.56       53.46     23.15 o 
  -7   8  10     1072.23     1048.72     48.66 o 
  -6   8  10       71.00       48.49     22.06 o 
  -5   8  10       86.32       97.99     22.65 o 
  -4   8  10      249.78      259.89     37.72 o 
  -3   8  10      304.47      317.62     20.85 o 
  -2   8  10      247.63      253.67     19.23 o 
  -1   8  10      323.62      331.44     30.39 o 
   0   8  10      289.75      268.22     28.46 o 
   1   8  10       17.51       36.45     19.45 o 
   2   8  10      220.48      244.41     20.51 o 
   3   8  10      205.63      162.60     18.34 o 
   4   8  10       51.62       47.22     16.38 o 
   5   8  10       11.32        0.90     14.63 o 
   6   8  10      258.74      301.19     44.62 o 
  -3   9  10      478.74      505.04     37.97 o 
  -2   9  10        0.41       22.06     21.13 o 
  -1   9  10      597.88      577.10     40.16 o 
   0   9  10        5.21      -11.45     19.87 o 
   1   9  10      527.20      557.15     39.74 o 
   2   9  10      125.31      100.43     25.09 o 
 -15   0  11       41.98       58.17     24.67 o 
 -13   0  11      928.96      875.70     28.67 o 
 -11   0  11      783.59      767.17     48.66 o 
  -9   0  11      871.05      855.59     35.27 o 
  -7   0  11     8257.57     8097.68    144.72 o 
  -5   0  11     2131.87     2132.04     81.03 o 
  -3   0  11     8993.78     8972.97    105.50 o 
  -1   0  11     2299.31     2097.50     34.02 o 
   1   0  11     7238.51     7242.00    124.51 o 
   3   0  11     4135.88     3878.65     78.80 o 
   5   0  11     6994.32     6778.89     86.29 o 
   7   0  11     3876.30     3961.66     58.64 o 
   9   0  11      572.77      554.88     33.76 o 
  11   0  11     4990.33     4711.77    105.99 o 
  13   0  11      885.63      901.56     46.72 o 
 -15   1  11     1285.65     1252.65     30.57 o 
 -14   1  11       86.67       67.49     12.44 o 
 -13   1  11     2363.45     2419.25     34.41 o 
 -12   1  11       76.04       64.94     13.96 o 
 -11   1  11      283.35      315.21     14.62 o 
 -10   1  11      212.13      219.56     19.86 o 
  -9   1  11      886.78      939.63     21.57 o 
  -8   1  11      257.57      283.97     15.73 o 
  -7   1  11     4934.73     4965.33    135.46 o 
  -6   1  11      574.02      574.40     17.15 o 
  -5   1  11     4357.89     4180.98     38.93 o 
  -4   1  11       87.53      106.09      5.45 o 
  -3   1  11      178.76      166.94      6.35 o 
  -2   1  11      318.27      363.94     10.06 o 
  -1   1  11       86.10       83.38      7.79 o 
   0   1  11     1184.68     1206.15     20.12 o 
   1   1  11     3229.11     3365.60     39.36 o 
   2   1  11      110.42      102.36      9.69 o 
   3   1  11       84.61       83.34      6.77 o 
   4   1  11        7.47       -6.29      6.65 o 
   5   1  11        5.13       -1.90      7.61 o 
   6   1  11      176.12      190.26     11.49 o 
   7   1  11      267.14      270.28     12.99 o 
   8   1  11        0.89        5.63      8.58 o 
   9   1  11       58.14       65.47     10.49 o 
  10   1  11      153.76      159.66     12.73 o 
  11   1  11      153.90      153.82     17.46 o 
  12   1  11       33.62       55.95     15.32 o 
  13   1  11      486.68      497.54     26.28 o 
  14   1  11       15.37        5.78     15.59 o 
 -15   2  11        3.52        0.60     12.06 o 
 -14   2  11      140.50      161.81     18.29 o 
 -13   2  11      454.05      446.01     29.72 o 
 -12   2  11      214.39      235.70     14.25 o 
 -11   2  11      535.17      535.37     19.02 o 
 -10   2  11      291.82      308.53     14.17 o 
  -9   2  11      112.47      116.33     10.38 o 
  -8   2  11      984.88      970.95     23.80 o 
  -7   2  11      208.48      205.15     11.46 o 
  -6   2  11        7.63       -0.79      6.04 o 
  -5   2  11     3042.03     2991.38     32.41 o 
  -4   2  11      560.23      573.91     13.01 o 
  -3   2  11     1467.26     1415.74     16.30 o 
  -2   2  11      139.53      166.71      8.29 o 
  -1   2  11     4058.11     4076.91     45.94 o 
   0   2  11       64.52       58.22     10.65 o 
   1   2  11      914.86      926.45     25.27 o 
   2   2  11        4.27        9.07      7.71 o 
   3   2  11     4770.02     4683.23     45.38 o 
   4   2  11     1264.25     1252.09     18.19 o 
   5   2  11     4115.71     3960.21     55.61 o 
   6   2  11      222.40      223.70     11.61 o 
   7   2  11     2842.95     2819.45     33.21 o 
   8   2  11       10.58       19.03      9.46 o 
   9   2  11      530.09      562.28     19.27 o 
  10   2  11        7.73       -7.78      9.71 o 
  11   2  11      658.26      732.55     34.72 o 
  12   2  11        0.48      -10.13     10.89 o 
  13   2  11      479.71      493.14     26.93 o 
 -14   3  11        0.12       -7.90     14.22 o 
 -13   3  11     1393.78     1370.57     38.01 o 
 -12   3  11       20.39       19.61     20.67 o 
 -11   3  11     1167.30     1163.87     32.17 o 
 -10   3  11       19.54       11.37      8.84 o 
  -9   3  11      564.78      579.13     18.36 o 
  -8   3  11      103.10      126.28     13.99 o 
  -7   3  11     1692.52     1655.52     23.52 o 
  -6   3  11      180.49      157.12      9.00 o 
  -5   3  11      875.52      856.67     16.24 o 
  -4   3  11       42.76       46.85      7.37 o 
  -3   3  11      352.72      381.52     12.93 o 
  -2   3  11       34.38       46.71      5.56 o 
  -1   3  11        5.52        4.12      6.20 o 
   0   3  11     1475.65     1432.33     22.83 o 
   1   3  11      464.77      461.58     14.29 o 
   2   3  11      427.60      414.70     13.31 o 
   3   3  11      561.12      541.41     13.77 o 
   4   3  11      553.07      602.54     14.72 o 
   5   3  11      336.84      306.46     11.57 o 
   6   3  11      899.86      853.98     19.00 o 
   7   3  11      210.52      218.42     12.43 o 
   8   3  11       92.25       99.71     11.72 o 
   9   3  11      400.34      460.43     18.69 o 
  10   3  11      535.84      499.74     19.76 o 
  11   3  11       68.83       59.60     12.86 o 
  12   3  11       16.80       14.40     12.08 o 
  13   3  11      595.38      663.09     24.37 o 
 -14   4  11       93.68      116.67     18.45 o 
 -13   4  11       28.89       22.83     14.01 o 
 -12   4  11      837.23      752.55     29.25 o 
 -11   4  11      435.24      460.18     23.42 o 
 -10   4  11      221.40      241.30     22.73 o 
  -9   4  11       16.44       19.12      9.32 o 
  -8   4  11       44.88       50.57      9.56 o 
  -7   4  11      795.45      737.90     19.35 o 
  -6   4  11      173.08      165.64      9.89 o 
  -5   4  11     1100.97     1093.47     18.79 o 
  -4   4  11      414.48      427.74     14.52 o 
  -3   4  11      822.84      791.44     23.06 o 
  -2   4  11      164.65      177.01     13.53 o 
  -1   4  11     1761.98     1654.21     25.17 o 
   0   4  11        2.55        0.73      7.09 o 
   1   4  11     1452.62     1504.07     24.72 o 
   2   4  11       34.52       35.43      8.79 o 
   3   4  11      278.58      280.70     20.86 o 
   4   4  11      588.49      588.07     17.11 o 
   5   4  11      544.06      502.66     22.05 o 
   6   4  11      217.49      182.80     16.13 o 
   7   4  11      563.07      576.43     20.58 o 
   8   4  11      160.75      151.51     14.44 o 
   9   4  11      879.33      880.28     29.55 o 
  10   4  11      267.00      254.58     27.40 o 
  11   4  11       40.60       22.49     12.23 o 
  12   4  11       35.36       18.61     15.40 o 
 -13   5  11      717.89      781.12     65.83 o 
 -12   5  11        2.21       16.25     14.41 o 
 -11   5  11      105.36      125.74     17.20 o 
 -10   5  11      160.81      165.62     17.85 o 
  -9   5  11      338.51      326.17     21.97 o 
  -8   5  11      164.79      183.84     26.69 o 
  -7   5  11      492.05      475.13     23.87 o 
  -6   5  11     1064.13     1079.82     20.17 o 
  -5   5  11      935.59      898.15     26.76 o 
  -4   5  11       31.89       45.83     13.72 o 
  -3   5  11      156.36      134.50     13.40 o 
  -2   5  11      670.60      589.04     21.78 o 
  -1   5  11       84.93       74.09     12.16 o 
   0   5  11     2431.29     2410.17     63.81 o 
   1   5  11       51.62       55.66     17.97 o 
   2   5  11      487.39      524.18     18.31 o 
   3   5  11       58.51       59.70     12.71 o 
   4   5  11      361.05      412.26     23.87 o 
   5   5  11       88.60       71.70     14.14 o 
   6   5  11      820.08      766.57     27.41 o 
   7   5  11        2.89       15.50     21.55 o 
   8   5  11      362.71      374.67     19.08 o 
   9   5  11       25.64       12.74     12.71 o 
  10   5  11      391.14      394.00     23.66 o 
  11   5  11       27.96       24.00     19.11 o 
 -11   6  11      135.77      114.34     18.33 o 
 -10   6  11      552.16      565.14     48.15 o 
  -9   6  11      457.01      512.53     36.12 o 
  -8   6  11      388.00      408.47     30.98 o 
  -7   6  11      730.24      690.50     36.03 o 
  -6   6  11       10.54       28.30     11.98 o 
  -5   6  11     2280.42     2136.83     43.33 o 
  -4   6  11       50.97       73.25     13.18 o 
  -3   6  11      103.75      108.56     13.84 o 
  -2   6  11      648.72      665.47     23.87 o 
  -1   6  11      372.01      386.20     33.63 o 
   0   6  11        8.82        4.77     10.48 o 
   1   6  11     1328.89     1361.15     41.29 o 
   2   6  11       92.02       47.25     13.83 o 
   3   6  11      771.36      764.63     27.66 o 
   4   6  11       25.22       17.80     13.15 o 
   5   6  11      234.70      227.18     18.75 o 
   6   6  11        7.25       -3.69     13.15 o 
   7   6  11      318.33      340.90     22.18 o 
   8   6  11       72.06       65.21     16.27 o 
   9   6  11      249.77      287.72     19.11 o 
  10   6  11       74.32       70.68     25.69 o 
  -9   7  11      183.16      213.50     27.87 o 
  -8   7  11      414.14      381.87     32.16 o 
  -7   7  11      216.43      208.45     26.69 o 
  -6   7  11     1245.04     1185.27     47.65 o 
  -5   7  11       42.20       80.99     16.50 o 
  -4   7  11      680.21      676.13     29.97 o 
  -3   7  11       20.06       34.09     21.34 o 
  -2   7  11      393.95      452.43     22.65 o 
  -1   7  11       53.70       64.55     12.92 o 
   0   7  11     2060.03     1991.02     61.96 o 
   1   7  11       31.10       40.07     19.03 o 
   2   7  11     1191.74     1187.09     34.97 o 
   3   7  11       72.24       49.92     23.19 o 
   4   7  11      817.48      817.52     30.55 o 
   5   7  11       91.09       96.25     16.24 o 
   6   7  11      427.56      441.91     51.31 o 
   7   7  11       46.16       60.69     16.64 o 
   8   7  11      255.66      278.69     21.93 o 
  -7   8  11       46.30       87.13     24.58 o 
  -6   8  11      216.76      189.08     26.52 o 
  -5   8  11      135.10      144.80     23.99 o 
  -4   8  11       64.61       74.63     15.38 o 
  -3   8  11      141.40      144.18     17.22 o 
  -2   8  11      216.60      241.81     36.03 o 
  -1   8  11       10.91       26.35     19.87 o 
   0   8  11        9.88       23.66     19.78 o 
   1   8  11     2205.30     1996.49     65.16 o 
   2   8  11      484.05      403.68     33.42 o 
   3   8  11      236.75      256.61     21.86 o 
   4   8  11      191.71      169.17     23.57 o 
   5   8  11       68.53       39.85     34.22 o 
 -14   0  12      334.40      353.78     25.55 o 
 -12   0  12     1309.67     1317.94     34.75 o 
 -10   0  12        4.79       -1.09     15.15 o 
  -8   0  12    21490.57    21381.18    345.59 o 
  -6   0  12     8614.65     8445.99    101.08 o 
  -4   0  12      193.04      151.71     10.37 o 
  -2   0  12     5243.06     5025.17     97.07 o 
   0   0  12     6205.34     5969.69     64.65 o 
   2   0  12     7583.84     7337.55    129.65 o 
   4   0  12     2448.66     2371.46     38.75 o 
   6   0  12     3457.35     3462.52     79.22 o 
   8   0  12     2117.24     2043.97     59.94 o 
  10   0  12     1554.45     1501.30     53.71 o 
  12   0  12     1536.51     1539.69     57.84 o 
 -15   1  12       23.23        3.43     19.37 o 
 -14   1  12      649.90      677.06     27.27 o 
 -13   1  12       52.53       39.36     13.96 o 
 -12   1  12     2960.05     2906.19     47.62 o 
 -11   1  12       15.44        0.35      9.41 o 
 -10   1  12     1542.24     1534.04     28.66 o 
  -9   1  12       26.66       37.37      9.45 o 
  -8   1  12     1411.20     1478.28     32.75 o 
  -7   1  12      282.70      284.61     12.44 o 
  -6   1  12      524.83      493.64     20.98 o 
  -5   1  12      200.37      211.92     12.02 o 
  -4   1  12     1424.92     1368.25     16.30 o 
  -3   1  12      142.34      163.66      6.79 o 
  -2   1  12      358.26      355.84     10.75 o 
  -1   1  12      180.09      148.04     13.54 o 
   0   1  12       79.79       81.22      7.99 o 
   1   1  12      359.03      374.02     13.74 o 
   2   1  12      330.38      390.54     20.39 o 
   3   1  12      226.42      242.74     10.68 o 
   4   1  12       87.92      113.79     10.33 o 
   5   1  12        4.75       -4.63      9.60 o 
   6   1  12       29.15       29.61      9.01 o 
   7   1  12      105.40      105.39     10.89 o 
   8   1  12      973.20      938.61     35.48 o 
   9   1  12      458.60      428.39     22.60 o 
  10   1  12       52.76       43.33     14.38 o 
  11   1  12       26.46       43.35     14.73 o 
  12   1  12      275.57      267.86     21.72 o 
  13   1  12      104.32       73.91     43.78 o 
 -14   2  12      667.19      701.13     29.52 o 
 -13   2  12       84.17       85.43     17.05 o 
 -12   2  12        8.07       -7.12      9.19 o 
 -11   2  12      102.83      101.27     11.62 o 
 -10   2  12       80.93       74.81     10.85 o 
  -9   2  12       13.82        4.90      9.17 o 
  -8   2  12      785.79      785.80     24.80 o 
  -7   2  12       73.27       71.46      7.80 o 
  -6   2  12     2118.30     2088.70     26.47 o 
  -5   2  12        0.75        5.12      6.32 o 
  -4   2  12      271.38      258.60      9.90 o 
  -3   2  12        5.09        4.68      7.32 o 
  -2   2  12     3831.38     3898.06     43.34 o 
  -1   2  12      494.93      511.02     15.67 o 
   0   2  12     5896.64     5891.41     61.76 o 
   1   2  12       27.00       44.05      7.77 o 
   2   2  12     2932.05     2909.75     37.22 o 
   3   2  12        9.28       -3.84      6.57 o 
   4   2  12      769.11      768.06     15.08 o 
   5   2  12       44.43       38.02      7.27 o 
   6   2  12     2685.29     2587.62     29.21 o 
   7   2  12        0.39        1.02      7.29 o 
   8   2  12     1427.00     1428.49     27.92 o 
   9   2  12       13.67       46.58     10.83 o 
  10   2  12      304.10      326.74     16.50 o 
  11   2  12       28.13       23.93     14.70 o 
  12   2  12      507.67      540.19     28.16 o 
  13   2  12        3.01      -19.88     23.82 o 
 -14   3  12      200.32      250.74     21.34 o 
 -13   3  12      235.98      282.80     33.00 o 
 -12   3  12     1501.66     1470.77     78.17 o 
 -11   3  12       86.24       72.71     30.14 o 
 -10   3  12      905.54      875.24     22.53 o 
  -9   3  12      383.40      387.19     15.66 o 
  -8   3  12      763.64      813.84     20.89 o 
  -7   3  12        4.56        3.82      8.34 o 
  -6   3  12      743.33      772.97     16.34 o 
  -5   3  12       93.73       85.59      8.03 o 
  -4   3  12      186.91      197.52      9.31 o 
  -3   3  12      224.56      231.57     20.94 o 
  -2   3  12     1942.02     1812.75     34.70 o 
  -1   3  12      226.77      234.94     10.55 o 
   0   3  12       69.67       78.24      8.53 o 
   1   3  12        2.49        0.27      7.17 o 
   2   3  12     1571.31     1586.45     22.58 o 
   3   3  12     1016.06     1022.99     27.91 o 
   4   3  12      214.71      192.77     10.08 o 
   5   3  12     1223.95     1179.94     20.32 o 
   6   3  12     1241.66     1189.33     22.46 o 
   7   3  12      170.01      149.65     11.65 o 
   8   3  12      364.52      383.53     17.15 o 
   9   3  12        8.47       -4.53     10.45 o 
  10   3  12       50.93       71.23     12.58 o 
  11   3  12       29.37       36.84     12.35 o 
  12   3  12      110.61      110.56     14.48 o 
 -13   4  12      175.68      184.45     19.84 o 
 -12   4  12        1.61       17.91     14.45 o 
 -11   4  12      314.80      307.18     20.59 o 
 -10   4  12      311.21      312.35     19.92 o 
  -9   4  12      383.75      396.80     18.26 o 
  -8   4  12      452.03      473.91     21.90 o 
  -7   4  12      401.25      371.35     16.64 o 
  -6   4  12     1174.19     1123.38     20.09 o 
  -5   4  12      409.12      430.59     13.59 o 
  -4   4  12      460.17      462.02     20.12 o 
  -3   4  12        1.18       -8.78     16.29 o 
  -2   4  12      711.07      709.28     30.85 o 
  -1   4  12     1162.57     1143.86     27.86 o 
   0   4  12     1680.44     1599.33     30.43 o 
   1   4  12        3.49      -11.03      7.35 o 
   2   4  12      710.09      711.34     15.91 o 
   3   4  12       19.92       17.27      7.42 o 
   4   4  12     1685.36     1697.59     24.64 o 
   5   4  12      388.16      403.48     16.85 o 
   6   4  12      126.81      150.92     13.65 o 
   7   4  12       64.77       85.09     10.92 o 
   8   4  12     1292.79     1268.63     25.53 o 
   9   4  12       34.94       36.95     12.07 o 
  10   4  12       37.01       36.21     12.42 o 
  11   4  12        0.51      -12.94     11.96 o 
 -12   5  12      326.79      373.91     23.60 o 
 -11   5  12       16.53        3.59     13.75 o 
 -10   5  12       35.04       67.13     15.12 o 
  -9   5  12        9.10       13.39     12.35 o 
  -8   5  12      573.54      546.46     24.29 o 
  -7   5  12      195.13      198.45     15.95 o 
  -6   5  12      332.09      337.86     15.03 o 
  -5   5  12       13.30       28.07     11.84 o 
  -4   5  12      253.71      255.07     41.25 o 
  -3   5  12       59.86       72.20     12.55 o 
  -2   5  12       54.63       34.63     11.11 o 
  -1   5  12     2205.73     2043.92     39.56 o 
   0   5  12      209.38      190.33     14.66 o 
   1   5  12      241.61      246.72     24.16 o 
   2   5  12        8.72       -6.31     13.65 o 
   3   5  12       95.15       84.88     14.28 o 
   4   5  12       41.95       35.47     24.96 o 
   5   5  12      855.38      808.28     28.07 o 
   6   5  12      228.36      227.79     18.93 o 
   7   5  12      393.90      414.66     40.70 o 
   8   5  12      162.87      169.62     15.88 o 
   9   5  12      555.58      563.31     22.55 o 
  10   5  12        1.30        0.18     14.85 o 
 -11   6  12      507.50      524.57     38.14 o 
 -10   6  12      603.59      595.12     39.57 o 
  -9   6  12      563.41      661.12     40.07 o 
  -8   6  12      625.49      629.97     38.05 o 
  -7   6  12      763.40      690.08     38.98 o 
  -6   6  12      623.26      611.89     30.92 o 
  -5   6  12      109.42      107.40     14.73 o 
  -4   6  12      754.67      734.10     34.60 o 
  -3   6  12      634.46      581.20     28.33 o 
  -2   6  12     1089.47     1025.36     60.07 o 
  -1   6  12      988.88      872.90     26.90 o 
   0   6  12      698.86      710.90     24.80 o 
   1   6  12       26.38       12.02     11.07 o 
   2   6  12      872.02      795.57     38.73 o 
   3   6  12       12.39       13.21     16.71 o 
   4   6  12      986.15      960.89     31.25 o 
   5   6  12       48.90       41.74     22.18 o 
   6   6  12     1240.21     1275.49     53.42 o 
   7   6  12        3.90       -3.48     14.49 o 
   8   6  12       79.90       81.95     15.11 o 
   9   6  12      162.40      185.32     17.30 o 
  -9   7  12      160.48      186.14     28.20 o 
  -8   7  12      119.72      136.30     25.59 o 
  -7   7  12       98.60       91.93     21.30 o 
  -6   7  12      122.49      149.09     24.25 o 
  -5   7  12      759.03      740.61     28.00 o 
  -4   7  12      778.06      785.26     28.08 o 
  -3   7  12     1179.62     1184.38     33.39 o 
  -2   7  12        1.82       13.02     12.67 o 
  -1   7  12     1051.63     1095.93     31.73 o 
   0   7  12      153.51      151.54     24.16 o 
   1   7  12     1335.49     1338.82     51.10 o 
   2   7  12        5.38       15.57     19.28 o 
   3   7  12      401.63      406.79     23.54 o 
   4   7  12       11.92        5.18     14.44 o 
   5   7  12      979.38      911.32     32.95 o 
   6   7  12       42.00       33.51     16.47 o 
   7   7  12      787.33      883.85     37.72 o 
  -6   8  12       22.30        2.27     19.78 o 
  -5   8  12      293.23      231.69     20.98 o 
  -4   8  12      182.61      182.60     19.22 o 
  -3   8  12       91.65      117.57     17.18 o 
  -2   8  12       15.19        8.08     19.36 o 
  -1   8  12      330.91      271.00     30.48 o 
   0   8  12      431.58      430.19     34.94 o 
   1   8  12      296.21      211.39     28.20 o 
   2   8  12      402.31      363.01     33.00 o 
   3   8  12      143.77      175.70     27.78 o 
   4   8  12        1.73       -7.00     15.80 o 
 -13   0  13      515.53      590.01     35.99 o 
 -11   0  13      108.06      155.66     22.31 o 
  -9   0  13      682.67      708.77     35.19 o 
  -7   0  13     3654.36     3493.50     78.29 o 
  -5   0  13     2456.13     2390.13     46.09 o 
  -3   0  13      721.90      688.35     19.76 o 
  -1   0  13     5640.81     5622.70     62.19 o 
   1   0  13     5080.21     5097.13     69.25 o 
   3   0  13     4199.57     4128.44     85.62 o 
   5   0  13     3041.75     3091.17     73.41 o 
   7   0  13     3644.81     3739.83     86.96 o 
   9   0  13     1481.47     1386.39     51.77 o 
  11   0  13      196.68      263.93     29.80 o 
  13   0  13      462.38      565.74     40.91 o 
 -14   1  13        2.31       -7.38     11.65 o 
 -13   1  13     1610.98     1787.67     34.17 o 
 -12   1  13        0.99       -2.62      9.95 o 
 -11   1  13      961.82      977.13     24.18 o 
 -10   1  13       90.06       58.87     11.16 o 
  -9   1  13      849.62      850.82     27.42 o 
  -8   1  13      120.04      121.09     14.13 o 
  -7   1  13     2341.71     2386.24     43.57 o 
  -6   1  13     5106.72     5029.36     56.35 o 
  -5   1  13     1037.30     1008.98     23.67 o 
  -4   1  13      318.84      304.38     12.65 o 
  -3   1  13      859.60      823.67     14.89 o 
  -2   1  13      316.31      313.52     10.71 o 
  -1   1  13     1162.08     1143.04     18.31 o 
   0   1  13      516.16      495.83     14.81 o 
   1   1  13        0.73        2.96      7.38 o 
   2   1  13      402.79      393.62     13.35 o 
   3   1  13      179.87      193.19     10.40 o 
   4   1  13      420.49      430.32     13.39 o 
   5   1  13       32.28       29.66      9.09 o 
   6   1  13       98.84       89.59     10.53 o 
   7   1  13       35.27       39.38     13.13 o 
   8   1  13      219.79      232.60     18.60 o 
   9   1  13      190.07      202.51     18.60 o 
  10   1  13       22.46       18.63     14.43 o 
  11   1  13      538.97      529.41     26.97 o 
  12   1  13       24.78       26.05     22.23 o 
 -14   2  13       62.47       88.81     17.11 o 
 -13   2  13       75.52      104.04     16.89 o 
 -12   2  13        1.39       13.50     10.49 o 
 -11   2  13      303.90      302.50     15.51 o 
 -10   2  13      213.13      230.00     14.21 o 
  -9   2  13        6.89       -4.76      8.69 o 
  -8   2  13       30.97       53.31      9.85 o 
  -7   2  13     2062.19     2008.62     26.72 o 
  -6   2  13       12.16       22.44      6.93 o 
  -5   2  13      836.09      865.21     16.66 o 
  -4   2  13      228.44      244.06     10.00 o 
  -3   2  13      518.89      522.04     21.25 o 
  -2   2  13      616.09      614.03     18.00 o 
  -1   2  13     4411.87     4431.98     49.47 o 
   0   2  13        0.82       -7.64      6.94 o 
   1   2  13     4780.04     4834.35     55.38 o 
   2   2  13        2.74        6.51      8.01 o 
   3   2  13       68.08       78.27      9.73 o 
   4   2  13     1890.90     1895.64     24.15 o 
   5   2  13       97.08      113.45      9.52 o 
   6   2  13      130.86      108.24      9.42 o 
   7   2  13     1550.44     1528.22     28.88 o 
   8   2  13      157.37      173.92     13.58 o 
   9   2  13      421.33      493.05     33.69 o 
  10   2  13      110.99      105.42     17.04 o 
  11   2  13      595.95      645.31     28.66 o 
  12   2  13       55.59       56.38     16.99 o 
 -13   3  13      346.57      328.60     22.71 o 
 -12   3  13      488.93      478.68     25.28 o 
 -11   3  13      485.11      494.86     33.89 o 
 -10   3  13        1.42        4.63      9.53 o 
  -9   3  13      874.13      870.54     23.43 o 
  -8   3  13      121.16      121.85     11.50 o 
  -7   3  13      507.33      503.26     20.00 o 
  -6   3  13     1144.26     1081.95     30.71 o 
  -5   3  13      250.48      233.99     10.42 o 
  -4   3  13      374.53      381.17     12.53 o 
  -3   3  13      255.45      249.84     15.42 o 
  -2   3  13       74.74       70.00     11.50 o 
  -1   3  13       46.78       56.87     11.09 o 
   0   3  13     1915.45     1877.11     28.20 o 
   1   3  13     1583.65     1526.71     25.66 o 
   2   3  13      143.86      158.38     10.71 o 
   3   3  13       87.19       94.23      8.62 o 
   4   3  13      567.20      573.37     15.38 o 
   5   3  13       19.71       16.74      7.15 o 
   6   3  13      396.14      382.77     14.63 o 
   7   3  13        2.91       -8.96      8.63 o 
   8   3  13        1.72       -2.56     10.27 o 
   9   3  13      165.03      175.54     14.43 o 
  10   3  13      287.63      301.52     23.49 o 
  11   3  13       32.37       40.49     12.85 o 
  12   3  13       67.87      103.50     18.97 o 
 -13   4  13      298.19      294.88     35.15 o 
 -12   4  13       10.15       12.80     15.26 o 
 -11   4  13      497.45      483.76     24.76 o 
 -10   4  13     1089.91     1018.41     36.96 o 
  -9   4  13        3.55      -13.83      9.22 o 
  -8   4  13      521.76      533.18     18.50 o 
  -7   4  13     1278.93     1154.20     21.10 o 
  -6   4  13      870.37      812.63     20.91 o 
  -5   4  13     1140.16     1122.83     23.91 o 
  -4   4  13      239.71      302.86     17.15 o 
  -3   4  13       75.64       60.05     11.52 o 
  -2   4  13        9.70        1.33      9.97 o 
  -1   4  13     1434.29     1427.37     72.86 o 
   0   4  13      542.66      530.13     20.87 o 
   1   4  13      931.34      953.51     20.61 o 
   2   4  13       73.95       82.88      9.53 o 
   3   4  13      826.38      879.25     18.19 o 
   4   4  13      145.74      161.07     12.68 o 
   5   4  13      280.82      297.31     15.36 o 
   6   4  13        0.30       -2.09      9.00 o 
   7   4  13      385.95      405.36     16.22 o 
   8   4  13       11.34       22.27     10.62 o 
   9   4  13      677.98      691.54     23.23 o 
  10   4  13        2.68        1.75     12.19 o 
  11   4  13      324.11      337.48     20.07 o 
 -11   5  13        7.49        1.39     14.17 o 
 -10   5  13        2.15       -7.49     18.86 o 
  -9   5  13      118.89       97.15     21.30 o 
  -8   5  13       52.71       56.90     13.94 o 
  -7   5  13      294.36      333.36     18.31 o 
  -6   5  13      750.36      754.14     20.81 o 
  -5   5  13       13.12       18.61     11.87 o 
  -4   5  13      524.95      474.78     21.73 o 
  -3   5  13       83.38       73.72     12.92 o 
  -2   5  13      184.37      217.60     15.97 o 
  -1   5  13        4.02        8.17     10.80 o 
   0   5  13     1072.32     1055.38     28.67 o 
   1   5  13        7.06       -4.11     10.63 o 
   2   5  13      433.20      439.36     16.52 o 
   3   5  13        4.71       -7.45     16.10 o 
   4   5  13      787.86      782.37     22.08 o 
   5   5  13       10.19       13.89     10.43 o 
   6   5  13      678.54      637.54     23.14 o 
   7   5  13        0.41       -6.82     10.28 o 
   8   5  13       10.19        2.77     10.70 o 
   9   5  13      218.01      228.84     15.72 o 
  10   5  13      550.38      576.28     35.03 o 
 -10   6  13      831.81      927.82     47.40 o 
  -9   6  13      750.79      787.90     43.44 o 
  -8   6  13      577.56      558.07     37.80 o 
  -7   6  13      529.45      508.40     35.36 o 
  -6   6  13      642.26      632.07     20.71 o 
  -5   6  13      302.04      310.74     19.64 o 
  -4   6  13      531.44      490.04     22.89 o 
  -3   6  13      536.28      515.26     23.03 o 
  -2   6  13      292.08      285.28     18.74 o 
  -1   6  13      487.88      452.08     22.36 o 
   0   6  13      113.26      120.40     14.43 o 
   1   6  13     1314.77     1234.09     47.82 o 
   2   6  13      129.14      130.07     22.73 o 
   3   6  13      663.72      634.88     27.25 o 
   4   6  13      174.48      163.30     18.50 o 
   5   6  13      512.17      453.73     24.47 o 
   6   6  13      321.60      269.29     23.32 o 
   7   6  13      693.09      614.36     31.70 o 
   8   6  13       31.41       13.41     14.05 o 
  -8   7  13      324.41      310.90     31.49 o 
  -7   7  13       20.55       -3.70     19.70 o 
  -6   7  13      654.99      630.57     27.65 o 
  -5   7  13      360.36      362.99     24.33 o 
  -4   7  13     1056.74     1059.17     32.84 o 
  -3   7  13      192.27      171.32     18.35 o 
  -2   7  13      625.97      652.73     63.43 o 
  -1   7  13       38.92       47.86     13.34 o 
   0   7  13     1612.26     1598.37     57.08 o 
   1   7  13       47.75       72.57     21.97 o 
   2   7  13      434.32      508.66     36.20 o 
   3   7  13        2.47      -11.53     18.52 o 
   4   7  13      847.96      881.96     57.04 o 
   5   7  13       52.45       50.63     17.12 o 
   6   7  13     1383.23     1450.71     64.74 o 
  -4   8  13      190.04      209.05     19.81 o 
  -3   8  13       51.87       73.70     15.80 o 
  -2   8  13      157.13      133.60     25.93 o 
  -1   8  13       31.00       15.74     20.79 o 
   0   8  13       43.81       26.27     20.63 o 
   1   8  13      338.33      363.43     33.67 o 
   2   8  13        9.99        5.56     20.04 o 
 -14   0  14      527.36      560.01     27.59 o 
 -12   0  14        4.72      -11.37     12.17 o 
 -10   0  14      112.38      142.70     22.31 o 
  -8   0  14      556.94      512.45     31.91 o 
  -6   0  14      352.43      447.37     29.97 o 
  -4   0  14     3174.43     3079.40     46.41 o 
  -2   0  14     1275.70     1236.50     22.95 o 
   0   0  14     2765.85     2692.83     37.45 o 
   2   0  14     1733.52     1767.09     35.50 o 
   4   0  14     8117.60     8158.04    149.35 o 
   6   0  14     5432.41     5294.00    110.20 o 
   8   0  14     2016.63     2008.02     62.47 o 
  10   0  14      463.09      517.16     36.96 o 
  12   0  14      815.10      860.56     48.07 o 
 -14   1  14     1091.66     1123.16     30.22 o 
 -13   1  14        1.03        9.27     11.50 o 
 -12   1  14     2061.47     2083.07     36.68 o 
 -11   1  14       21.61       13.44     10.59 o 
 -10   1  14      371.18      387.85     16.82 o 
  -9   1  14        0.74        3.98      9.33 o 
  -8   1  14      365.06      370.85     19.32 o 
  -7   1  14      182.75      175.33     18.86 o 
  -6   1  14     4409.58     4285.17     59.02 o 
  -5   1  14      434.15      393.82     15.46 o 
  -4   1  14     2757.63     2686.68     38.57 o 
  -3   1  14      197.86      220.87      9.13 o 
  -2   1  14      788.10      747.33     15.11 o 
  -1   1  14        9.02        7.89      7.69 o 
   0   1  14       87.62      115.38      9.65 o 
   1   1  14      176.90      162.62      9.95 o 
   2   1  14     2074.11     2105.17     28.42 o 
   3   1  14      497.15      503.21     15.57 o 
   4   1  14     1194.47     1215.10     24.64 o 
   5   1  14     1017.24      975.60     34.04 o 
   6   1  14      831.60      761.44     26.64 o 
   7   1  14       34.48       39.34     13.81 o 
   8   1  14      110.63      123.83     28.08 o 
   9   1  14       84.21       95.56     16.81 o 
  10   1  14        1.54       15.95     16.80 o 
  11   1  14       28.27       13.15     15.26 o 
  12   1  14      113.50      111.04     19.36 o 
 -13   2  14       37.62       52.73     17.26 o 
 -12   2  14      374.76      359.67     17.40 o 
 -11   2  14       39.23       39.11     11.00 o 
 -10   2  14       72.64       86.87     11.99 o 
  -9   2  14        4.04       -5.01      9.57 o 
  -8   2  14     1192.81     1258.52     26.36 o 
  -7   2  14      466.15      454.32     14.08 o 
  -6   2  14     1663.21     1640.44     24.13 o 
  -5   2  14       47.78       58.45      7.91 o 
  -4   2  14      876.14      876.21     20.47 o 
  -3   2  14       18.17       17.71      8.66 o 
  -2   2  14     2604.99     2518.20     35.87 o 
  -1   2  14      321.05      318.32     12.78 o 
   0   2  14     1199.15     1127.11     21.82 o 
   1   2  14       71.11       69.46      9.38 o 
   2   2  14     1993.54     2009.32     30.91 o 
   3   2  14      395.18      395.77     15.04 o 
   4   2  14      459.67      464.20     13.44 o 
   5   2  14      179.92      170.05     10.10 o 
   6   2  14     1266.80     1254.31     32.70 o 
   7   2  14      203.06      196.71     18.98 o 
   8   2  14     1021.88     1021.45     32.45 o 
   9   2  14       25.89       20.37     14.29 o 
  10   2  14      362.63      396.49     24.01 o 
  11   2  14      705.10      663.08     29.85 o 
 -13   3  14       70.97       61.73     16.61 o 
 -12   3  14     2461.46     2458.42     74.13 o 
 -11   3  14        1.77       10.75     13.05 o 
 -10   3  14      202.46      215.52     14.50 o 
  -9   3  14      386.47      385.79     16.74 o 
  -8   3  14     1639.70     1570.84     29.63 o 
  -7   3  14       46.65       36.88      8.25 o 
  -6   3  14      722.44      701.48     16.66 o 
  -5   3  14        5.90       12.50     16.14 o 
  -4   3  14     1714.72     1545.47     27.61 o 
  -3   3  14        2.36       15.86      9.87 o 
  -2   3  14        9.23        1.46      9.90 o 
  -1   3  14      699.49      644.80     22.44 o 
   0   3  14       25.32       18.11      8.05 o 
   1   3  14     1143.28     1158.78     22.93 o 
   2   3  14      626.23      628.73     18.20 o 
   3   3  14      221.24      238.89     12.82 o 
   4   3  14       40.27       35.99      8.39 o 
   5   3  14      397.50      393.60     13.34 o 
   6   3  14      100.07       87.02     10.96 o 
   7   3  14      312.74      339.67     19.41 o 
   8   3  14      324.71      296.30     16.64 o 
   9   3  14        9.43       27.10     11.99 o 
  10   3  14       20.81       -1.89     14.73 o 
  11   3  14      159.81      121.91     35.53 o 
 -12   4  14      290.52      282.01     28.46 o 
 -11   4  14       72.62       97.97     16.68 o 
 -10   4  14      266.25      266.24     19.78 o 
  -9   4  14     1142.10     1148.75     35.19 o 
  -8   4  14      504.42      500.79     24.00 o 
  -7   4  14      238.17      220.70     17.61 o 
  -6   4  14     1006.46      914.17     38.94 o 
  -5   4  14       98.92      103.98     11.39 o 
  -4   4  14      470.66      507.93     24.62 o 
  -3   4  14      206.90      228.22     40.70 o 
  -2   4  14     2058.91     2043.00     40.18 o 
  -1   4  14      123.74      141.03     30.18 o 
   0   4  14      913.65      937.01     32.58 o 
   1   4  14      106.17       98.06     13.39 o 
   2   4  14     1347.98     1359.31     25.71 o 
   3   4  14       16.28       20.37      9.24 o 
   4   4  14      661.80      696.12     20.82 o 
   5   4  14       31.36       23.74     10.56 o 
   6   4  14      546.31      586.14     26.07 o 
   7   4  14        7.77       10.23     10.00 o 
   8   4  14      671.49      669.93     20.58 o 
   9   4  14       22.48       21.50     21.15 o 
  10   4  14      113.80      153.82     19.33 o 
 -11   5  14      581.26      612.04     41.76 o 
 -10   5  14      110.08      107.84     25.09 o 
  -9   5  14       71.59       85.95     22.65 o 
  -8   5  14      394.20      424.14     22.14 o 
  -7   5  14       94.15      100.91     12.15 o 
  -6   5  14      224.38      243.87     14.57 o 
  -5   5  14      225.83      226.00     14.19 o 
  -4   5  14       59.13       87.58     13.90 o 
  -3   5  14      318.57      311.72     65.24 o 
  -2   5  14      117.27      104.65     14.05 o 
  -1   5  14      656.30      703.25     25.04 o 
   0   5  14       49.04       62.55     13.24 o 
   1   5  14      446.74      466.58     23.87 o 
   2   5  14        1.56       10.34     11.22 o 
   3   5  14       78.77      113.86     14.92 o 
   4   5  14        1.70       -8.23      9.93 o 
   5   5  14      847.43      766.54     23.25 o 
   6   5  14       26.85       21.99     11.31 o 
   7   5  14       95.56      104.54     12.99 o 
   8   5  14      273.51      263.95     16.16 o 
   9   5  14       12.59        6.43     11.87 o 
  -9   6  14      402.06      408.14     34.77 o 
  -8   6  14      338.35      296.76     30.31 o 
  -7   6  14      323.20      336.03     21.40 o 
  -6   6  14      226.86      253.03     16.18 o 
  -5   6  14       47.11       36.04     23.40 o 
  -4   6  14      404.57      398.18     34.90 o 
  -3   6  14      191.25      176.68     16.79 o 
  -2   6  14      399.12      460.44     23.19 o 
  -1   6  14      188.61      148.25     15.99 o 
   0   6  14      645.43      610.65     30.35 o 
   1   6  14       16.20       25.42     18.69 o 
   2   6  14      439.85      494.51     35.02 o 
   3   6  14       12.94       14.56     18.69 o 
   4   6  14      690.23      730.52     31.95 o 
   5   6  14       26.87       22.18     12.30 o 
   6   6  14      158.45      207.50     16.83 o 
   7   6  14        4.29        4.95     12.89 o 
  -7   7  14      512.94      562.20     38.81 o 
  -6   7  14      138.51      107.51     16.87 o 
  -5   7  14      282.65      291.58     45.17 o 
  -4   7  14      105.40      105.63     24.96 o 
  -3   7  14      258.54      289.01     20.33 o 
  -2   7  14        6.06       -3.28     12.48 o 
  -1   7  14      532.44      535.51     37.04 o 
   0   7  14       54.57       54.05     21.80 o 
   1   7  14      547.54      603.96     39.48 o 
   2   7  14       12.61       17.43     20.04 o 
   3   7  14      237.06      245.15     29.72 o 
   4   7  14       14.13        5.79     15.90 o 
   5   7  14      212.12      240.21     22.71 o 
 -13   0  15      373.14      430.44     24.17 o 
 -11   0  15      112.18      116.09     22.56 o 
  -9   0  15       58.62       60.53     19.28 o 
  -7   0  15      760.15      753.39     37.38 o 
  -5   0  15      935.71      921.51     39.32 o 
  -3   0  15      292.53      304.73     15.48 o 
  -1   0  15     2132.88     2207.95     33.35 o 
   1   0  15     2983.26     2963.69     48.83 o 
   3   0  15      571.39      583.33     32.33 o 
   5   0  15      521.32      474.31     33.09 o 
   7   0  15     3053.21     2988.13     78.29 o 
   9   0  15      194.18      215.10     28.37 o 
  11   0  15      318.78      362.85     35.27 o 
 -13   1  15      133.96      113.36     14.78 o 
 -12   1  15      347.71      369.46     21.93 o 
 -11   1  15      847.58      892.66     24.92 o 
 -10   1  15        0.05        2.22     11.14 o 
  -9   1  15     1327.03     1300.33     27.71 o 
  -8   1  15      232.48      266.41     38.94 o 
  -7   1  15      715.46      737.78     25.59 o 
  -6   1  15       82.22       95.10     13.48 o 
  -5   1  15        7.79        0.07      7.59 o 
  -4   1  15      225.63      220.56     12.13 o 
  -3   1  15      393.65      409.78     15.91 o 
  -2   1  15      197.38      222.82      9.93 o 
  -1   1  15      720.35      741.01     16.16 o 
   0   1  15      259.37      283.96     11.52 o 
   1   1  15       51.37       47.60      8.20 o 
   2   1  15     1188.55     1215.44     30.57 o 
   3   1  15       61.73       77.92      9.65 o 
   4   1  15      106.17      103.72     11.43 o 
   5   1  15        7.00       18.55      9.85 o 
   6   1  15     1020.51      994.62     24.02 o 
   7   1  15       90.76      123.22     16.70 o 
   8   1  15        7.40        4.22     13.39 o 
   9   1  15        1.93       11.72     14.29 o 
  10   1  15      321.24      299.69     22.68 o 
  11   1  15       30.61       20.83     17.51 o 
 -13   2  15      130.81      149.55     29.47 o 
 -12   2  15       73.40       85.00     13.01 o 
 -11   2  15      212.72      241.55     16.04 o 
 -10   2  15      584.43      591.06     24.66 o 
  -9   2  15      461.69      462.22     21.02 o 
  -8   2  15     1095.42     1056.41     39.00 o 
  -7   2  15     5688.37     5471.73    113.09 o 
  -6   2  15      178.20      176.30     10.27 o 
  -5   2  15     1333.37     1302.11     21.62 o 
  -4   2  15      619.31      626.13     20.45 o 
  -3   2  15       20.69       42.28     10.12 o 
  -2   2  15      205.56      184.89     12.25 o 
  -1   2  15     2953.44     2947.89     49.04 o 
   0   2  15       62.48       83.61     11.25 o 
   1   2  15     2343.35     2341.63     34.22 o 
   2   2  15      413.17      409.56     16.35 o 
   3   2  15      814.20      845.45     19.50 o 
   4   2  15       80.41       87.20     10.04 o 
   5   2  15     1661.64     1676.57     33.40 o 
   6   2  15        0.23       18.05     10.41 o 
   7   2  15     1195.73     1249.88     35.08 o 
   8   2  15        6.30       13.50     13.95 o 
   9   2  15      702.06      741.80     30.39 o 
  10   2  15       42.52       13.65     15.58 o 
  11   2  15      347.07      363.76     57.67 o 
 -12   3  15      109.20      110.89     17.71 o 
 -11   3  15      974.85     1011.26     26.63 o 
 -10   3  15       18.90       54.75     13.94 o 
  -9   3  15     1222.49     1239.55     27.79 o 
  -8   3  15        1.14       -6.55      9.38 o 
  -7   3  15     1298.92     1314.42     26.55 o 
  -6   3  15      651.77      612.11     19.83 o 
  -5   3  15      845.02      787.22     29.68 o 
  -4   3  15       19.43       26.46     13.70 o 
  -3   3  15      781.14      718.55     19.98 o 
  -2   3  15       77.05      118.05     15.66 o 
  -1   3  15      101.24      134.89     14.02 o 
   0   3  15     1560.44     1472.64     40.33 o 
   1   3  15       71.78       89.22     16.82 o 
   2   3  15      102.18      104.98     10.97 o 
   3   3  15        7.45        8.90      9.44 o 
   4   3  15       44.62       60.75      9.73 o 
   5   3  15       47.47       41.72     10.23 o 
   6   3  15      544.58      516.86     17.62 o 
   7   3  15        0.30       16.28     10.94 o 
   8   3  15       12.88        9.35     11.24 o 
   9   3  15      738.48      786.73     46.56 o 
  10   3  15      186.70      209.88     21.34 o 
 -11   4  15      238.23      219.90     29.63 o 
 -10   4  15     1069.38     1118.67     50.18 o 
  -9   4  15      373.20      453.17     23.96 o 
  -8   4  15      567.45      579.98     25.27 o 
  -7   4  15     1308.03     1206.66     37.62 o 
  -6   4  15      258.06      276.49     14.64 o 
  -5   4  15     1056.61     1098.43     25.07 o 
  -4   4  15     1081.34      989.06     23.99 o 
  -3   4  15      414.94      419.07     21.25 o 
  -2   4  15      332.99      290.43     17.92 o 
  -1   4  15     4502.17     4381.08    105.40 o 
   0   4  15       22.57       28.06     12.71 o 
   1   4  15     1951.26     1984.95     40.75 o 
   2   4  15      150.54      157.77     15.42 o 
   3   4  15      760.72      774.18     20.77 o 
   4   4  15      414.51      375.94     16.82 o 
   5   4  15     1035.92     1022.50     28.66 o 
   6   4  15      129.57      175.16     13.11 o 
   7   4  15      989.94     1030.39     24.27 o 
   8   4  15       88.88       94.04     14.23 o 
   9   4  15      211.00      205.12     21.58 o 
 -10   5  15       24.70       14.23     21.97 o 
  -9   5  15      390.49      414.20     32.16 o 
  -8   5  15       17.35       17.06     25.59 o 
  -7   5  15      278.67      292.89     21.41 o 
  -6   5  15      214.19      217.53     14.56 o 
  -5   5  15      168.15      194.76     14.16 o 
  -4   5  15       50.82       49.68     15.03 o 
  -3   5  15      128.75      121.32     15.27 o 
  -2   5  15      285.75      292.46     18.71 o 
  -1   5  15        6.76       16.64     12.46 o 
   0   5  15      774.46      731.77     41.38 o 
   1   5  15        0.57       -0.19     11.73 o 
   2   5  15      338.42      395.93     31.23 o 
   3   5  15       29.05       19.36     18.69 o 
   4   5  15      203.08      201.90     28.58 o 
   5   5  15        0.80        8.20     11.43 o 
   6   5  15      275.87      255.64     15.30 o 
   7   5  15      452.85      482.53     19.09 o 
   8   5  15      453.30      549.01     20.26 o 
  -8   6  15      167.98      181.00     27.36 o 
  -7   6  15      360.71      340.34     22.10 o 
  -6   6  15      319.68      318.16     21.74 o 
  -5   6  15      261.23      247.42     15.87 o 
  -4   6  15      434.78      445.85     27.36 o 
  -3   6  15      232.72      275.42     30.35 o 
  -2   6  15      194.45      185.70     36.20 o 
  -1   6  15      177.45      192.21     25.72 o 
   0   6  15      177.76      168.77     16.98 o 
   1   6  15      519.74      561.61     37.29 o 
   2   6  15       36.65       27.36     20.54 o 
   3   6  15      705.01      759.62     42.43 o 
   4   6  15       90.33       75.26     22.90 o 
   5   6  15      166.37      192.03     20.61 o 
   6   6  15      105.73      101.43     24.28 o 
  -5   7  15      165.05      174.95     19.46 o 
  -4   7  15       24.34       25.51     14.96 o 
  -3   7  15        0.67       -5.84     13.66 o 
  -2   7  15      232.31      242.19     19.56 o 
  -1   7  15      151.21      167.28     26.94 o 
   0   7  15      117.05       80.82     23.74 o 
   1   7  15       44.38       67.69     23.57 o 
   2   7  15      115.92       75.18     24.75 o 
   3   7  15        0.00        5.98     21.05 o 
 -12   0  16        6.62       -6.05     14.08 o 
 -10   0  16      103.68       72.23     21.30 o 
  -8   0  16       14.55      -10.19     16.84 o 
  -6   0  16     1423.48     1451.80     50.51 o 
  -4   0  16      800.21      797.50     37.63 o 
  -2   0  16      215.06      255.99     16.56 o 
   0   0  16     1807.73     1853.65     64.91 o 
   2   0  16     3391.00     3305.81     54.48 o 
   4   0  16     1329.35     1296.90     46.89 o 
   6   0  16       45.85       36.37     19.78 o 
   8   0  16      669.66      691.34     40.83 o 
  10   0  16      249.84      339.61     34.26 o 
 -12   1  16     1188.81     1284.38     30.36 o 
 -11   1  16       41.69       44.11     12.13 o 
 -10   1  16      375.34      388.64     18.08 o 
  -9   1  16       95.48       80.98     11.87 o 
  -8   1  16     1231.85     1258.94     34.11 o 
  -7   1  16        5.77       -0.17     12.55 o 
  -6   1  16       31.34       24.06     12.11 o 
  -5   1  16        0.17        0.32     11.41 o 
  -4   1  16      362.16      346.06     14.50 o 
  -3   1  16       47.05       29.97      9.23 o 
  -2   1  16      725.24      678.11     19.01 o 
  -1   1  16       97.65       95.39      8.66 o 
   0   1  16       82.20       92.73      8.58 o 
   1   1  16       45.07       45.10      7.92 o 
   2   1  16      240.97      231.68     12.19 o 
   3   1  16       14.28        7.74      9.45 o 
   4   1  16       40.79       26.51     10.37 o 
   5   1  16       38.02       31.25     10.72 o 
   6   1  16      223.27      228.17     14.86 o 
   7   1  16       65.40       70.53     12.26 o 
   8   1  16       53.73       50.54     15.77 o 
   9   1  16       51.01       51.45     16.45 o 
  10   1  16       14.64       31.43     20.08 o 
 -12   2  16      113.98      127.12     18.61 o 
 -11   2  16       44.48       56.67     12.67 o 
 -10   2  16      136.62      164.33     14.67 o 
  -9   2  16      130.84      137.14     13.52 o 
  -8   2  16      343.05      385.17     17.28 o 
  -7   2  16      169.89      184.65     13.34 o 
  -6   2  16     1547.98     1404.95     35.35 o 
  -5   2  16       36.10       29.39     13.48 o 
  -4   2  16      812.07      865.52     21.69 o 
  -3   2  16      224.93      177.26     12.24 o 
  -2   2  16       33.42       66.74     10.28 o 
  -1   2  16       24.60       43.35      9.63 o 
   0   2  16     2096.19     2093.85     40.88 o 
   1   2  16        9.60       10.24      8.88 o 
   2   2  16     1990.44     1938.19     28.70 o 
   3   2  16       79.60       78.27     10.17 o 
   4   2  16     1926.59     1929.14     29.82 o 
   5   2  16      197.22      205.07     14.13 o 
   6   2  16      407.63      416.17     50.34 o 
   7   2  16      216.29      190.51     19.14 o 
   8   2  16     1308.86     1299.26     41.17 o 
   9   2  16        2.40        6.15     15.53 o 
  10   2  16      478.56      502.26     27.82 o 
 -11   3  16      201.73      230.48     16.41 o 
 -10   3  16      108.50      107.95     27.32 o 
  -9   3  16       18.17       33.74     21.22 o 
  -8   3  16      384.22      413.82     21.99 o 
  -7   3  16      268.86      265.21     14.56 o 
  -6   3  16     3073.20     3066.39     45.31 o 
  -5   3  16     1997.68     1994.16     46.02 o 
  -4   3  16      628.11      666.97     19.99 o 
  -3   3  16      631.41      576.12     19.39 o 
  -2   3  16      841.43      782.09     25.85 o 
  -1   3  16      478.81      508.83     22.32 o 
   0   3  16       62.27       71.54     15.07 o 
   1   3  16      418.20      402.29     21.04 o 
   2   3  16      137.99      149.17     15.22 o 
   3   3  16      203.55      222.26     14.04 o 
   4   3  16      172.95      164.60     17.77 o 
   5   3  16      685.07      659.73     23.09 o 
   6   3  16       19.50       11.93     10.49 o 
   7   3  16       37.06       39.39     15.38 o 
   8   3  16        0.43      -11.83     15.74 o 
   9   3  16        6.61       -5.64     16.00 o 
 -10   4  16      277.80      300.63     31.99 o 
  -9   4  16     1903.81     1993.09     44.52 o 
  -8   4  16      540.29      586.52     26.48 o 
  -7   4  16      638.22      609.17     20.45 o 
  -6   4  16      737.64      678.23     21.30 o 
  -5   4  16      213.62      227.03     14.45 o 
  -4   4  16      315.69      302.56     15.85 o 
  -3   4  16      376.46      381.62     20.21 o 
  -2   4  16     1402.02     1342.50     33.95 o 
  -1   4  16       69.96       80.17     14.77 o 
   0   4  16     1086.40     1079.79     30.67 o 
   1   4  16      158.49      190.88     16.39 o 
   2   4  16     1464.08     1478.25     35.93 o 
   3   4  16      146.81      173.13     31.70 o 
   4   4  16      861.74      920.75     29.91 o 
   5   4  16        8.21       11.99     10.12 o 
   6   4  16      333.97      383.92     16.68 o 
   7   4  16       32.61       53.37     11.93 o 
   8   4  16      700.81      717.79     25.02 o 
  -9   5  16      152.08      163.15     27.44 o 
  -8   5  16       74.88       56.82     15.77 o 
  -7   5  16      226.85      244.24     15.71 o 
  -6   5  16      127.10      126.93     13.51 o 
  -5   5  16      295.95      278.00     16.13 o 
  -4   5  16      179.25      174.71     14.32 o 
  -3   5  16      281.88      316.28     41.93 o 
  -2   5  16       25.07       22.26     12.47 o 
  -1   5  16      154.62      200.04     17.48 o 
   0   5  16       47.39       16.96     13.31 o 
   1   5  16     1873.21     1881.21     41.33 o 
   2   5  16       60.64       39.06     20.04 o 
   3   5  16      205.10      186.98     26.94 o 
   4   5  16        0.97      -10.35     18.52 o 
   5   5  16      412.38      432.73     19.85 o 
   6   5  16       60.15       52.98     12.30 o 
   7   5  16      856.90      935.83     24.71 o 
  -7   6  16      152.75      127.33     17.90 o 
  -6   6  16      140.33      153.34     18.56 o 
  -5   6  16       81.38       96.97     20.79 o 
  -4   6  16      199.04      213.29     21.00 o 
  -3   6  16      280.83      233.67     19.04 o 
  -2   6  16      172.46      161.59     17.82 o 
  -1   6  16      153.75      168.39     17.79 o 
   0   6  16      304.39      263.00     29.97 o 
   1   6  16      112.99       74.17     23.32 o 
   2   6  16       49.63       23.82     21.47 o 
   3   6  16        0.18       12.63     21.38 o 
   4   6  16      245.44      287.16     32.08 o 
 -11   0  17      219.28      260.14     28.79 o 
  -9   0  17       97.11      110.62     23.82 o 
  -7   0  17      200.60      188.07     25.34 o 
  -5   0  17      339.74      384.73     29.55 o 
  -3   0  17      848.72      802.64     38.81 o 
  -1   0  17     3329.68     3231.71     52.76 o 
   1   0  17      692.88      664.67     24.13 o 
   3   0  17       15.85       21.40     12.75 o 
   5   0  17      995.11     1047.37     44.53 o 
   7   0  17      716.04      697.82     41.17 o 
   9   0  17      694.40      763.15     45.29 o 
 -11   1  17     1461.46     1508.03     33.13 o 
 -10   1  17       15.77       20.75     11.79 o 
  -9   1  17      368.55      395.75     18.48 o 
  -8   1  17      137.35      121.85     22.69 o 
  -7   1  17      942.12      919.16     29.90 o 
  -6   1  17       42.35       44.90     13.09 o 
  -5   1  17     1227.78     1107.95     43.82 o 
  -4   1  17       69.02       55.14     14.29 o 
  -3   1  17     1100.75     1036.96     23.34 o 
  -2   1  17       11.34        2.55      9.14 o 
  -1   1  17      123.10      152.69     10.90 o 
   0   1  17      265.89      262.59     15.08 o 
   1   1  17       13.71       10.89      7.41 o 
   2   1  17      196.39      207.67     12.36 o 
   3   1  17     1279.80     1275.38     27.08 o 
   4   1  17      484.65      498.26     19.91 o 
   5   1  17       15.44        8.80     11.08 o 
   6   1  17      119.72      116.47     13.39 o 
   7   1  17      421.20      455.76     20.09 o 
   8   1  17       57.27       27.77     20.42 o 
   9   1  17       82.01       98.69     18.63 o 
 -11   2  17       27.08       23.37     12.59 o 
 -10   2  17      403.78      415.05     18.69 o 
  -9   2  17      427.64      467.41     19.63 o 
  -8   2  17      395.18      446.12     47.86 o 
  -7   2  17       61.36       53.06     14.76 o 
  -6   2  17      330.05      336.49     31.23 o 
  -5   2  17      710.78      677.18     26.87 o 
  -4   2  17        1.40        3.99      9.28 o 
  -3   2  17      866.00      881.78     22.78 o 
  -2   2  17      203.56      223.58     14.06 o 
  -1   2  17     2781.01     2744.59     40.76 o 
   0   2  17        0.23       -6.50     11.08 o 
   1   2  17      749.08      759.97     18.94 o 
   2   2  17       69.32       69.01     18.23 o 
   3   2  17     1175.09     1178.02     23.75 o 
   4   2  17       71.23       84.64     11.24 o 
   5   2  17     2745.01     2717.70     41.95 o 
   6   2  17      219.85      218.74     19.73 o 
   7   2  17     1864.41     1942.29     45.55 o 
   8   2  17       94.45       83.42     17.69 o 
   9   2  17      173.61      188.84     36.07 o 
 -10   3  17       16.46       32.51     14.37 o 
  -9   3  17      408.06      447.78     23.96 o 
  -8   3  17       46.11       45.26     15.16 o 
  -7   3  17     1286.77     1389.30     37.17 o 
  -6   3  17      535.69      488.19     27.50 o 
  -5   3  17     1286.60     1255.96     58.98 o 
  -4   3  17      449.56      423.84     26.12 o 
  -3   3  17     1063.46     1088.22     25.51 o 
  -2   3  17       27.63       34.02     10.83 o 
  -1   3  17       70.96       63.92     13.47 o 
   0   3  17      330.15      309.77     19.56 o 
   1   3  17       62.81       75.13     17.05 o 
   2   3  17      201.05      242.34     18.66 o 
   3   3  17      147.41      170.67     12.55 o 
   4   3  17      274.87      318.58     14.79 o 
   5   3  17      181.86      211.78     16.78 o 
   6   3  17      252.96      218.05     35.02 o 
   7   3  17        8.43      -10.44     14.74 o 
   8   3  17       33.84       24.51     16.40 o 
  -9   4  17       75.10      110.87     17.98 o 
  -8   4  17        2.84       -1.73     13.82 o 
  -7   4  17     2438.12     2316.29     38.95 o 
  -6   4  17        3.89        9.90     10.71 o 
  -5   4  17      206.76      192.42     14.52 o 
  -4   4  17      767.38      667.94     21.86 o 
  -3   4  17      470.36      476.69     24.37 o 
  -2   4  17       30.59       15.77     12.77 o 
  -1   4  17      992.20      991.48     30.27 o 
   0   4  17      281.58      295.57     19.39 o 
   1   4  17      830.49      884.47     56.91 o 
   2   4  17        0.31      -17.42     11.61 o 
   3   4  17      817.95      860.73     43.86 o 
   4   4  17      277.45      274.54     23.08 o 
   5   4  17      512.55      549.75     23.30 o 
   6   4  17        6.48       -7.72     20.01 o 
   7   4  17      677.20      732.11     27.02 o 
  -7   5  17       75.25       88.52     13.25 o 
  -6   5  17      294.34      334.46     17.53 o 
  -5   5  17      181.75      198.42     15.41 o 
  -4   5  17       18.69       24.19     11.48 o 
  -3   5  17      117.54       95.61     15.39 o 
  -2   5  17       78.71      112.32     32.54 o 
  -1   5  17        1.06        3.32     12.66 o 
   0   5  17      281.28      307.60     20.70 o 
   1   5  17      130.31      105.47     36.24 o 
   2   5  17      764.50      797.08     43.69 o 
   3   5  17        4.60       37.38     21.47 o 
   4   5  17      173.17      222.17     29.72 o 
   5   5  17        7.49        6.54     16.72 o 
  -4   6  17      280.19      282.14     21.67 o 
  -3   6  17       38.09       33.53     21.85 o 
  -2   6  17       23.73       -5.19     17.34 o 
  -1   6  17      959.34      956.09     41.42 o 
   0   6  17       58.45       87.05     24.58 o 
   1   6  17      120.65      121.40     26.10 o 
   2   6  17      137.03      206.85     29.38 o 
 -10   0  18      160.37      158.27     27.02 o 
  -8   0  18       51.70       72.23     20.63 o 
  -6   0  18     1207.50     1241.08     49.84 o 
  -4   0  18     1107.94     1079.44     44.28 o 
  -2   0  18      561.80      467.32     33.84 o 
   0   0  18     2476.72     2491.76     46.78 o 
   2   0  18      607.46      633.15     25.49 o 
   4   0  18      494.97      483.83     27.49 o 
   6   0  18      504.61      540.83     26.01 o 
   8   0  18      900.11      992.90     49.92 o 
 -10   1  18      486.79      550.35     22.20 o 
  -9   1  18        7.45       -6.56     11.39 o 
  -8   1  18      955.81      929.15     54.72 o 
  -7   1  18       55.29       68.16     14.79 o 
  -6   1  18      305.55      302.03     20.69 o 
  -5   1  18       55.84       56.97     15.00 o 
  -4   1  18       65.23       44.09     14.79 o 
  -3   1  18       61.20       70.47     15.15 o 
  -2   1  18     1025.19     1000.76     21.48 o 
  -1   1  18      244.55      226.23     12.61 o 
   0   1  18       67.40       54.22      9.78 o 
   1   1  18       46.30       43.05      9.13 o 
   2   1  18      361.87      357.42     21.68 o 
   3   1  18      203.03      218.13     16.21 o 
   4   1  18      293.76      266.20     16.00 o 
   5   1  18        0.18       -3.23     10.85 o 
   6   1  18      538.09      543.70     22.16 o 
   7   1  18       16.54        4.90     15.01 o 
   8   1  18        2.40      -17.91     15.00 o 
 -10   2  18      214.92      213.17     20.27 o 
  -9   2  18      803.46      926.74     32.71 o 
  -8   2  18      428.95      490.43     34.85 o 
  -7   2  18      322.87      269.22     20.66 o 
  -6   2  18     1529.62     1465.45     38.45 o 
  -5   2  18       49.75       34.81     14.82 o 
  -4   2  18      953.46      939.60     30.56 o 
  -3   2  18      194.78      184.48     13.51 o 
  -2   2  18      575.36      523.12     19.89 o 
  -1   2  18      578.39      506.82     30.74 o 
   0   2  18     1519.18     1496.85     30.10 o 
   1   2  18        7.23      -11.46     10.55 o 
   2   2  18     2510.46     2452.71     34.45 o 
   3   2  18       57.73       50.66     13.56 o 
   4   2  18      301.48      342.14     17.12 o 
   5   2  18      557.26      562.99     21.75 o 
   6   2  18      697.69      772.41     30.39 o 
   7   2  18       14.28       29.95     16.10 o 
  -9   3  18       99.77       80.31     16.85 o 
  -8   3  18     1288.90     1222.53     48.11 o 
  -7   3  18       18.94       -6.54     14.25 o 
  -6   3  18      141.56      156.62     18.51 o 
  -5   3  18      111.40      140.32     13.34 o 
  -4   3  18      170.10      186.25     14.32 o 
  -3   3  18      129.73      157.23     16.54 o 
  -2   3  18      253.28      259.77     15.78 o 
  -1   3  18      189.14      190.35     14.73 o 
   0   3  18       19.27       -1.70     12.49 o 
   1   3  18      205.60      215.02     18.10 o 
   2   3  18       28.70       11.45     13.00 o 
   3   3  18       71.25       70.42     13.52 o 
   4   3  18       11.96       17.62     12.47 o 
   5   3  18      190.06      206.18     17.47 o 
   6   3  18       37.23       12.67     15.44 o 
   7   3  18      704.15      744.83     31.51 o 
  -8   4  18      588.54      509.64     25.98 o 
  -7   4  18      145.21      129.29     35.82 o 
  -6   4  18     2269.91     2182.68     63.35 o 
  -5   4  18       60.29       58.29     12.41 o 
  -4   4  18      146.86      162.67     21.36 o 
  -3   4  18      672.87      642.60     22.10 o 
  -2   4  18      304.10      298.50     20.26 o 
  -1   4  18      115.83       84.53     15.23 o 
   0   4  18      772.79      814.73     49.96 o 
   1   4  18       18.99       19.60     18.48 o 
   2   4  18     1396.94     1405.55     37.26 o 
   3   4  18       32.61       35.95     22.14 o 
   4   4  18      821.34      883.31     46.43 o 
   5   4  18       92.69       79.19     21.93 o 
  -6   5  18      711.66      636.52     23.11 o 
  -5   5  18      270.31      284.06     21.14 o 
  -4   5  18      311.01      343.39     18.21 o 
  -3   5  18      195.50      170.14     25.50 o 
  -2   5  18       36.56       12.77     13.61 o 
  -1   5  18      229.20      256.34     20.11 o 
   0   5  18      522.31      574.33     26.60 o 
   1   5  18       99.79       82.17     24.16 o 
   2   5  18      134.08      174.60     27.95 o 
   3   5  18       70.07       92.77     25.09 o 
  -9   0  19      196.15      211.56     28.88 o 
  -7   0  19      259.63      255.42     29.47 o 
  -5   0  19      566.57      587.20     36.54 o 
  -3   0  19       37.62       11.79     19.70 o 
  -1   0  19      699.67      686.54     39.90 o 
   1   0  19      364.73      424.31     21.59 o 
   3   0  19      589.15      637.51     27.05 o 
   5   0  19      590.18      604.27     29.00 o 
   7   0  19       38.70       53.21     16.75 o 
  -9   1  19      258.75      289.88     38.01 o 
  -8   1  19       39.13       32.87     15.92 o 
  -7   1  19     1192.19     1233.20     36.91 o 
  -6   1  19       15.11       20.32     14.07 o 
  -5   1  19      239.93      248.48     20.29 o 
  -4   1  19       31.28       38.57     15.56 o 
  -3   1  19      174.85      208.49     18.82 o 
  -2   1  19        1.25       16.79     20.25 o 
  -1   1  19      278.65      285.70     14.19 o 
   0   1  19       33.84       24.36     10.10 o 
   1   1  19       58.76       73.81     21.37 o 
   2   1  19      124.28      126.97     11.65 o 
   3   1  19      130.55      142.08     12.21 o 
   4   1  19       56.23       37.25     10.76 o 
   5   1  19       66.94       78.52     13.48 o 
   6   1  19        0.46       -4.83     15.47 o 
  -8   2  19      721.37      680.89     40.03 o 
  -7   2  19      653.02      671.43     29.50 o 
  -6   2  19       59.04       59.93     16.42 o 
  -5   2  19      326.93      349.53     22.03 o 
  -4   2  19       60.49       60.94     15.88 o 
  -3   2  19      752.63      756.06     29.70 o 
  -2   2  19      122.34      127.19     15.06 o 
  -1   2  19     1213.48     1161.26     28.79 o 
   0   2  19       18.88       15.15     10.05 o 
   1   2  19     1067.80     1110.84     24.47 o 
   2   2  19        0.52       22.59     11.72 o 
   3   2  19      629.02      667.70     23.80 o 
   4   2  19      880.65      876.02     25.54 o 
   5   2  19       92.46      118.75     18.07 o 
   6   2  19       40.49       49.27     16.78 o 
  -7   3  19      147.66      132.72     21.64 o 
  -6   3  19      106.94      125.88     18.51 o 
  -5   3  19      122.37      144.18     18.83 o 
  -4   3  19       57.89       62.36     12.20 o 
  -3   3  19      318.28      284.78     16.64 o 
  -2   3  19      185.44      228.49     15.68 o 
  -1   3  19      140.37      146.85     17.91 o 
   0   3  19       92.96      115.61     34.64 o 
   1   3  19       25.03       33.96     18.90 o 
   2   3  19      317.84      342.97     18.98 o 
   3   3  19       68.30       82.92     14.77 o 
   4   3  19      148.00      152.57     20.93 o 
   5   3  19        0.01        3.07     25.93 o 
  -6   4  19      120.93      102.70     17.60 o 
  -5   4  19      179.28      183.14     18.36 o 
  -4   4  19       62.66       55.84     17.05 o 
  -3   4  19      380.25      358.28     18.37 o 
  -2   4  19       83.43       77.48     21.60 o 
  -1   4  19      435.30      491.25     24.95 o 
   0   4  19       79.63       95.18     26.06 o 
   1   4  19      527.67      582.43     27.58 o 
   2   4  19       80.96      112.81     25.09 o 
   3   4  19      270.99      303.85     47.14 o 
  -1   5  19      268.01      322.40     21.99 o 
  -8   0  20      277.95      337.00     33.34 o 
  -6   0  20      601.69      545.45     39.74 o 
  -4   0  20      450.36      474.90     35.44 o 
  -2   0  20      641.51      597.47     39.57 o 
   0   0  20     1586.38     1608.47     58.51 o 
   2   0  20      972.01      993.69     32.56 o 
   4   0  20      643.08      689.29     56.78 o 
  -7   1  20       32.75       53.65     18.10 o 
  -6   1  20      688.73      710.06     30.42 o 
  -5   1  20        0.18      -13.28     18.27 o 
  -4   1  20      926.97      953.29     47.99 o 
  -3   1  20       43.19       12.74     14.29 o 
  -2   1  20     1289.23     1291.37     37.53 o 
  -1   1  20        8.96       24.44     25.80 o 
   0   1  20      162.86      149.23     14.60 o 
   1   1  20       29.58       15.01     11.90 o 
   2   1  20       84.02      101.76     13.90 o 
   3   1  20        4.21       16.42     10.33 o 
   4   1  20      218.93      231.72     14.47 o 
   5   1  20        4.60       19.61     11.03 o 
  -7   2  20      276.37      315.47     22.42 o 
  -6   2  20      676.95      764.96     31.36 o 
  -5   2  20       68.13       78.64     22.10 o 
  -4   2  20      590.57      584.26     27.49 o 
  -3   2  20       66.02       60.14     17.19 o 
  -2   2  20      403.81      383.96     24.31 o 
  -1   2  20       21.45       29.92     10.64 o 
   0   2  20     1650.12     1617.33     33.24 o 
   1   2  20       52.68       53.68     11.75 o 
   2   2  20      716.00      759.31     23.56 o 
   3   2  20      334.96      329.35     22.68 o 
   4   2  20      406.23      449.68     35.23 o 
  -5   3  20       28.06       42.26     26.35 o 
  -4   3  20      525.98      565.95     28.09 o 
  -3   3  20       11.87       14.09     12.25 o 
  -2   3  20      297.35      324.55     18.13 o 
  -1   3  20      333.38      385.03     34.64 o 
   0   3  20       73.14       79.51     13.60 o 
   1   3  20        1.19        2.76     12.42 o 
   2   3  20       50.50       54.57     16.25 o 
   3   3  20      657.17      691.80     27.63 o 
  -2   4  20      139.33      154.93     15.19 o 
  -1   4  20       96.14       99.34     30.42 o 
  -5   0  21      428.01      388.19     35.02 o 
  -3   0  21      455.74      477.68     36.79 o 
  -1   0  21     1757.22     1733.41     62.38 o 
   1   0  21      683.59      686.29     43.02 o 
   3   0  21      799.61      857.09     45.17 o 
  -5   1  21      413.90      462.82     76.95 o 
  -4   1  21        2.23      -22.14     14.76 o 
  -3   1  21      116.23      105.03     24.50 o 
  -2   1  21       11.49        7.94     16.04 o 
  -1   1  21      224.14      220.44     21.28 o 
   0   1  21        1.19       12.99     23.99 o 
   1   1  21        4.25       -1.63     12.15 o 
   2   1  21       19.15       19.48     15.88 o 
  -4   2  21       17.19        2.55     15.16 o 
  -3   2  21      224.19      234.45     21.99 o 
  -2   2  21      872.77      845.11     49.63 o 
  -1   2  21      211.84      213.60     20.83 o 
   0   2  21        4.61       16.28      9.34 o 
   1   2  21      721.52      766.22     22.48 o 
                                                 
